# Supplementary material for: Metagenome of a Microbial Community Inhabiting a Metal-Rich Tropical Stream Sediment
Source: PLoS One. 2015 Mar 5;10(3):e0119465. doi: 10.1371/journal.pone.0119465 (PMC4351183; doi:10.1371/journal.pone.0119465)
Supplement: S1 Table — (XLSX) [file pone.0119465.s006.xlsx]

## Sheet: SCM_good.fastq.trim.contigs.goo
OTU	Size	Taxonomy
Otu000001	3110	k__Bacteria(100)	p__Bacteroidetes(100)	c__Saprospirae(100)	o__Saprospirales(100)	f__Chitinophagaceae(100)	g__Sediminibacterium(100)	unclassified(100)
Otu000002	2697	k__Bacteria(100)	p__Bacteroidetes(100)	c__Saprospirae(100)	o__Saprospirales(100)	f__Saprospiraceae(100)	g__Haliscomenobacter(100)	unclassified(100)
Otu000003	2216	k__Bacteria(100)	p__Bacteroidetes(100)	unclassified(100)	unclassified(100)	unclassified(100)	unclassified(100)	unclassified(100)
Otu000004	2518	k__Bacteria(100)	p__Proteobacteria(100)	c__Betaproteobacteria(100)	o__Hydrogenophilales(100)	f__Hydrogenophilaceae(100)	g__Thiobacillus(100)	unclassified(100)
Otu000005	2482	k__Bacteria(100)	p__Proteobacteria(100)	c__Gammaproteobacteria(100)	o__Xanthomonadales(100)	f__Xanthomonadaceae(100)	g__Thermomonas(100)	unclassified(68)
Otu000006	2097	k__Bacteria(100)	p__Proteobacteria(100)	c__Betaproteobacteria(100)	o__Burkholderiales(100)	f__Comamonadaceae(100)	g__Acidovorax(100)	s__delafieldii(97)
Otu000007	2776	k__Bacteria(100)	p__Nitrospirae(100)	c__Nitrospira(100)	o__Nitrospirales(100)	f__Nitrospiraceae(100)	g__Nitrospira(100)	unclassified(100)
Otu000008	2085	k__Bacteria(100)	p__Bacteroidetes(100)	c__Flavobacteriia(100)	o__Flavobacteriales(100)	f__Flavobacteriaceae(100)	unclassified(100)	unclassified(100)
Otu000009	1658	k__Bacteria(100)	p__Bacteroidetes(100)	c__Bacteroidia(100)	o__Bacteroidales(100)	f__Prevotellaceae(100)	g__Prevotella(100)	s__copri(100)
Otu000010	2513	k__Bacteria(100)	p__Nitrospirae(100)	c__Nitrospira(100)	o__Nitrospirales(100)	f__Nitrospiraceae(100)	g__Nitrospira(100)	unclassified(100)
Otu000011	1788	k__Bacteria(100)	p__Bacteroidetes(100)	c__Saprospirae(100)	o__Saprospirales(100)	f__Chitinophagaceae(100)	g__Niabella(53)	unclassified(53)
Otu000012	2194	k__Bacteria(100)	p__Proteobacteria(100)	c__Alphaproteobacteria(100)	o__Rhodobacterales(100)	f__Rhodobacteraceae(100)	g__Rhodobacter(100)	unclassified(100)
Otu000013	1527	k__Bacteria(100)	p__Proteobacteria(100)	c__Betaproteobacteria(100)	o__Burkholderiales(100)	f__Comamonadaceae(100)	unclassified(100)	unclassified(100)
Otu000014	1932	k__Bacteria(100)	p__Proteobacteria(100)	c__Alphaproteobacteria(100)	o__Rhodobacterales(100)	f__Rhodobacteraceae(100)	unclassified(100)	unclassified(100)
Otu000015	1314	k__Bacteria(100)	p__Proteobacteria(100)	c__Betaproteobacteria(100)	o__Rhodocyclales(100)	f__Rhodocyclaceae(100)	g__Dechloromonas(68)	unclassified(68)
Otu000016	1465	k__Bacteria(100)	p__Actinobacteria(100)	c__Rubrobacteria(100)	o__Rubrobacterales(100)	f__Rubrobacteraceae(100)	g__Rubrobacter(100)	unclassified(100)
Otu000017	1790	k__Bacteria(100)	p__Chlamydiae(100)	c__Chlamydiia(100)	o__Chlamydiales(100)	f__Parachlamydiaceae(94)	unclassified(93)	unclassified(93)
Otu000018	1396	k__Bacteria(100)	p__Bacteroidetes(100)	c__Cytophagia(100)	o__Cytophagales(100)	f__Cytophagaceae(100)	unclassified(100)	unclassified(100)
Otu000019	2054	k__Bacteria(100)	p__Proteobacteria(100)	c__Alphaproteobacteria(100)	o__Sphingomonadales(100)	f__Sphingomonadaceae(100)	g__Sphingomonas(100)	s__asaccharolytica(99)
Otu000020	1131	k__Bacteria(100)	p__Proteobacteria(100)	c__Betaproteobacteria(100)	o__Burkholderiales(100)	f__Comamonadaceae(100)	unclassified(80)	unclassified(80)
Otu000021	1350	k__Bacteria(100)	p__Proteobacteria(100)	c__Alphaproteobacteria(100)	o__Sphingomonadales(100)	f__Sphingomonadaceae(100)	g__Novosphingobium(97)	unclassified(97)
Otu000022	1219	k__Bacteria(100)	p__Bacteroidetes(100)	c__Cytophagia(100)	o__Cytophagales(100)	f__Cytophagaceae(99)	unclassified(99)	unclassified(99)
Otu000023	901	k__Bacteria(100)	p__Bacteroidetes(100)	unclassified(100)	unclassified(100)	unclassified(100)	unclassified(100)	unclassified(100)
Otu000024	1076	k__Bacteria(100)	p__Bacteroidetes(100)	c__Flavobacteriia(100)	o__Flavobacteriales(100)	f__Flavobacteriaceae(100)	g__Flavobacterium(100)	unclassified(89)
Otu000025	1404	k__Bacteria(100)	p__Proteobacteria(100)	c__Alphaproteobacteria(100)	o__Caulobacterales(100)	f__Caulobacteraceae(100)	unclassified(100)	unclassified(100)
Otu000026	995	k__Bacteria(100)	p__Bacteroidetes(100)	c__Saprospirae(100)	o__Saprospirales(100)	f__Chitinophagaceae(100)	g__Flavihumibacter(100)	unclassified(100)
Otu000027	976	k__Bacteria(100)	p__Proteobacteria(100)	c__Betaproteobacteria(100)	o__Gallionellales(100)	f__Gallionellaceae(100)	g__Gallionella(100)	unclassified(100)
Otu000028	1218	k__Bacteria(100)	p__Nitrospirae(100)	c__Nitrospira(100)	o__Nitrospirales(100)	f__Nitrospiraceae(100)	g__Nitrospira(100)	unclassified(100)
Otu000029	902	k__Bacteria(100)	p__Proteobacteria(100)	c__Gammaproteobacteria(100)	o__Xanthomonadales(100)	f__Xanthomonadaceae(100)	g__Rhodanobacter(100)	unclassified(100)
Otu000030	1050	k__Bacteria(100)	p__Chloroflexi(100)	c__Anaerolineae(100)	o__envOPS12(100)	unclassified(100)	unclassified(100)	unclassified(100)
Otu000031	1019	k__Bacteria(100)	p__Proteobacteria(100)	c__Alphaproteobacteria(100)	o__Rhodobacterales(100)	f__Rhodobacteraceae(100)	g__Rhodobacter(99)	unclassified(99)
Otu000032	1057	k__Bacteria(100)	p__Bacteroidetes(100)	c__Cytophagia(100)	o__Cytophagales(100)	f__Cytophagaceae(89)	unclassified(89)	unclassified(89)
Otu000033	780	k__Bacteria(100)	p__Proteobacteria(100)	c__Gammaproteobacteria(100)	o__Pseudomonadales(100)	f__Moraxellaceae(100)	g__Acinetobacter(100)	unclassified(100)
Otu000034	1076	k__Bacteria(100)	p__Cyanobacteria(100)	unclassified(100)	unclassified(100)	unclassified(100)	unclassified(100)	unclassified(100)
Otu000035	648	k__Bacteria(100)	p__Proteobacteria(100)	c__Betaproteobacteria(100)	o__Burkholderiales(100)	f__Comamonadaceae(100)	g__Rubrivivax(69)	s__gelatinosus(69)
Otu000036	693	k__Bacteria(100)	p__Proteobacteria(100)	c__Betaproteobacteria(100)	o__Burkholderiales(100)	f__Comamonadaceae(100)	g__Hydrogenophaga(95)	unclassified(95)
Otu000037	530	k__Bacteria(100)	p__Proteobacteria(100)	c__Betaproteobacteria(100)	o__Burkholderiales(100)	f__Comamonadaceae(100)	unclassified(76)	unclassified(76)
Otu000038	607	k__Bacteria(100)	p__Bacteroidetes(100)	c__Saprospirae(100)	o__Saprospirales(100)	f__Chitinophagaceae(100)	g__Sediminibacterium(100)	unclassified(100)
Otu000039	553	k__Bacteria(100)	p__Proteobacteria(100)	c__Betaproteobacteria(100)	unclassified(100)	unclassified(100)	unclassified(100)	unclassified(100)
Otu000040	617	k__Bacteria(100)	p__Proteobacteria(100)	c__Gammaproteobacteria(100)	o__Pseudomonadales(100)	f__Moraxellaceae(100)	g__Acinetobacter(100)	unclassified(98)
Otu000041	605	k__Bacteria(100)	p__Bacteroidetes(100)	c__Saprospirae(100)	o__Saprospirales(100)	f__Chitinophagaceae(100)	unclassified(100)	unclassified(100)
Otu000042	549	k__Bacteria(100)	p__Bacteroidetes(100)	c__Saprospirae(100)	o__Saprospirales(100)	f__Chitinophagaceae(100)	g__Sediminibacterium(100)	unclassified(100)
Otu000043	591	k__Bacteria(100)	p__Proteobacteria(100)	c__Betaproteobacteria(100)	o__Nitrosomonadales(100)	f__Nitrosomonadaceae(100)	unclassified(100)	unclassified(100)
Otu000044	655	k__Bacteria(100)	p__Proteobacteria(100)	c__Gammaproteobacteria(100)	o__Pseudomonadales(100)	f__Moraxellaceae(100)	g__Perlucidibaca(100)	unclassified(100)
Otu000045	532	k__Bacteria(100)	p__Proteobacteria(100)	c__Betaproteobacteria(100)	o__Burkholderiales(100)	f__Comamonadaceae(100)	unclassified(100)	unclassified(100)
Otu000046	811	k__Bacteria(100)	p__OD1(100)	c__ZB2(100)	unclassified(100)	unclassified(100)	unclassified(100)	unclassified(100)
Otu000047	520	k__Bacteria(100)	p__Bacteroidetes(100)	c__Cytophagia(100)	o__Cytophagales(100)	f__Cytophagaceae(100)	g__Emticicia(100)	unclassified(100)
Otu000048	705	k__Bacteria(100)	p__Proteobacteria(100)	c__Alphaproteobacteria(100)	o__Rhodobacterales(100)	f__Hyphomonadaceae(100)	unclassified(100)	unclassified(100)
Otu000049	473	k__Bacteria(100)	p__Proteobacteria(100)	c__Betaproteobacteria(100)	o__Burkholderiales(100)	f__Comamonadaceae(100)	unclassified(100)	unclassified(100)
Otu000050	489	k__Bacteria(100)	p__Proteobacteria(100)	c__Betaproteobacteria(100)	o__Ellin6067(100)	unclassified(100)	unclassified(100)	unclassified(100)
Otu000051	497	k__Bacteria(100)	p__Proteobacteria(100)	c__Betaproteobacteria(100)	o__Burkholderiales(100)	f__Comamonadaceae(100)	unclassified(74)	unclassified(74)
Otu000052	498	k__Bacteria(100)	p__Bacteroidetes(100)	unclassified(100)	unclassified(100)	unclassified(100)	unclassified(100)	unclassified(100)
Otu000053	474	k__Bacteria(100)	p__Proteobacteria(100)	c__Gammaproteobacteria(100)	o__Alteromonadales(100)	f__OM60(100)	unclassified(100)	unclassified(100)
Otu000054	520	k__Bacteria(100)	p__Proteobacteria(100)	c__Betaproteobacteria(100)	unclassified(100)	unclassified(100)	unclassified(100)	unclassified(100)
Otu000055	476	k__Bacteria(100)	p__Proteobacteria(100)	c__Betaproteobacteria(100)	o__Ellin6067(100)	unclassified(100)	unclassified(100)	unclassified(100)
Otu000056	492	k__Bacteria(100)	p__Proteobacteria(100)	c__Gammaproteobacteria(100)	o__Xanthomonadales(100)	f__Sinobacteraceae(100)	unclassified(100)	unclassified(100)
Otu000057	563	k__Bacteria(100)	p__Bacteroidetes(100)	c__Cytophagia(100)	o__Cytophagales(100)	f__Cytophagaceae(92)	unclassified(92)	unclassified(92)
Otu000058	447	k__Bacteria(100)	p__Proteobacteria(100)	c__Zetaproteobacteria(100)	o__Mariprofundales(100)	f__Mariprofundaceae(100)	g__Mariprofundus(100)	unclassified(100)
Otu000059	587	k__Bacteria(100)	p__Planctomycetes(100)	c__Planctomycetia(100)	o__Pirellulales(100)	f__Pirellulaceae(100)	unclassified(100)	unclassified(100)
Otu000060	415	k__Bacteria(100)	p__Bacteroidetes(100)	c__Cytophagia(100)	o__Cytophagales(100)	f__Cytophagaceae(78)	unclassified(78)	unclassified(78)
Otu000061	438	k__Bacteria(100)	p__Proteobacteria(100)	c__Betaproteobacteria(100)	o__SBla14(100)	unclassified(100)	unclassified(100)	unclassified(100)
Otu000062	455	k__Bacteria(100)	p__Bacteroidetes(100)	c__Bacteroidia(100)	o__Bacteroidales(100)	f__Porphyromonadaceae(100)	unclassified(92)	unclassified(92)
Otu000063	577	k__Bacteria(100)	p__Proteobacteria(100)	c__Alphaproteobacteria(100)	o__Rhizobiales(100)	f__Hyphomicrobiaceae(94)	g__Devosia(92)	unclassified(92)
Otu000064	516	k__Bacteria(100)	p__Firmicutes(100)	c__Clostridia(100)	o__Clostridiales(100)	f__Acidaminobacteraceae(100)	g__Fusibacter(100)	unclassified(100)
Otu000065	644	k__Bacteria(100)	p__Proteobacteria(100)	c__Alphaproteobacteria(100)	o__Rhodobacterales(100)	f__Hyphomonadaceae(98)	unclassified(98)	unclassified(98)
Otu000066	375	k__Bacteria(100)	p__Verrucomicrobia(100)	c__Pedosphaerae(100)	o__Pedosphaerales(100)	f__auto67_4W(100)	unclassified(100)	unclassified(100)
Otu000067	386	k__Bacteria(100)	p__Proteobacteria(100)	c__Gammaproteobacteria(100)	o__Xanthomonadales(100)	f__Sinobacteraceae(100)	unclassified(100)	unclassified(100)
Otu000068	389	k__Bacteria(100)	p__Bacteroidetes(100)	c__Cytophagia(100)	o__Cytophagales(100)	f__Cytophagaceae(100)	g__Leadbetterella(100)	unclassified(100)
Otu000069	365	k__Bacteria(100)	p__Cyanobacteria(100)	unclassified(100)	unclassified(100)	unclassified(100)	unclassified(100)	unclassified(100)
Otu000070	377	k__Bacteria(100)	p__Proteobacteria(100)	c__Betaproteobacteria(100)	o__Burkholderiales(100)	f__Comamonadaceae(100)	unclassified(100)	unclassified(100)
Otu000071	393	k__Bacteria(100)	p__Bacteroidetes(100)	unclassified(100)	unclassified(100)	unclassified(100)	unclassified(100)	unclassified(100)
Otu000072	327	k__Bacteria(100)	p__Proteobacteria(100)	c__Betaproteobacteria(100)	o__Rhodocyclales(100)	f__Rhodocyclaceae(100)	unclassified(93)	unclassified(93)
Otu000073	458	k__Bacteria(100)	p__Proteobacteria(100)	c__Gammaproteobacteria(100)	o__Pseudomonadales(100)	f__Moraxellaceae(100)	g__Alkanindiges(100)	unclassified(100)
Otu000074	354	k__Bacteria(100)	p__Proteobacteria(100)	c__Betaproteobacteria(100)	o__Burkholderiales(100)	f__Comamonadaceae(100)	g__Aquabacterium(83)	unclassified(83)
Otu000075	362	k__Bacteria(100)	p__Bacteroidetes(100)	c__Cytophagia(100)	o__Cytophagales(100)	f__Cytophagaceae(100)	g__Cytophaga(100)	unclassified(100)
Otu000076	434	k__Bacteria(100)	p__Proteobacteria(100)	c__Alphaproteobacteria(100)	unclassified(100)	unclassified(100)	unclassified(100)	unclassified(100)
Otu000077	403	k__Bacteria(100)	p__Nitrospirae(100)	c__Nitrospira(100)	o__Nitrospirales(100)	f__Nitrospiraceae(100)	g__Nitrospira(100)	unclassified(100)
Otu000078	345	k__Bacteria(100)	p__Proteobacteria(100)	c__Gammaproteobacteria(100)	o__Xanthomonadales(100)	f__Xanthomonadaceae(100)	g__Luteimonas(82)	s__mephitis(79)
Otu000079	391	k__Bacteria(100)	p__Proteobacteria(100)	c__Gammaproteobacteria(100)	o__Xanthomonadales(100)	f__Xanthomonadaceae(100)	g__Thermomonas(97)	unclassified(87)
Otu000080	546	k__Bacteria(100)	p__Proteobacteria(100)	c__Alphaproteobacteria(100)	o__Caulobacterales(100)	f__Caulobacteraceae(100)	unclassified(90)	unclassified(90)
Otu000081	631	k__Bacteria(100)	p__Actinobacteria(100)	c__Actinobacteria(100)	o__Actinomycetales(100)	f__Propionibacteriaceae(100)	g__Propionibacterium(100)	s__acnes(100)
Otu000082	323	k__Bacteria(100)	p__Proteobacteria(100)	c__Betaproteobacteria(100)	o__Burkholderiales(100)	f__Comamonadaceae(100)	unclassified(84)	unclassified(84)
Otu000083	481	k__Bacteria(100)	p__Acidobacteria(100)	c__Sva0725(100)	o__Sva0725(100)	unclassified(100)	unclassified(100)	unclassified(100)
Otu000084	587	k__Bacteria(100)	p__OP11(100)	c__OP11-3(100)	unclassified(100)	unclassified(100)	unclassified(100)	unclassified(100)
Otu000085	302	k__Bacteria(100)	p__Proteobacteria(100)	c__Deltaproteobacteria(100)	o__Desulfuromonadales(100)	f__Geobacteraceae(100)	g__Geobacter(100)	unclassified(100)
Otu000086	324	k__Bacteria(100)	p__Firmicutes(100)	c__Bacilli(100)	o__Bacillales(100)	f__Staphylococcaceae(100)	g__Staphylococcus(100)	unclassified(85)
Otu000087	400	k__Bacteria(100)	p__Proteobacteria(100)	c__Alphaproteobacteria(100)	unclassified(100)	unclassified(100)	unclassified(100)	unclassified(100)
Otu000088	344	k__Bacteria(100)	p__Firmicutes(100)	c__Clostridia(100)	o__Clostridiales(100)	f__Acidaminobacteraceae(100)	g__Acidaminobacter(81)	unclassified(81)
Otu000089	313	k__Bacteria(100)	p__Proteobacteria(100)	c__Betaproteobacteria(100)	o__Burkholderiales(100)	f__Comamonadaceae(100)	unclassified(100)	unclassified(100)
Otu000090	295	k__Bacteria(100)	p__Proteobacteria(100)	c__Betaproteobacteria(100)	o__Burkholderiales(100)	f__Oxalobacteraceae(99)	unclassified(99)	unclassified(99)
Otu000091	291	k__Bacteria(100)	p__Proteobacteria(100)	c__Betaproteobacteria(100)	o__Burkholderiales(100)	f__Comamonadaceae(100)	g__Rubrivivax(62)	s__gelatinosus(62)
Otu000092	287	k__Bacteria(100)	p__Proteobacteria(100)	c__Betaproteobacteria(100)	o__Burkholderiales(100)	f__Comamonadaceae(100)	g__Acidovorax(90)	s__facilis(83)
Otu000093	509	k__Bacteria(100)	p__Gemmatimonadetes(100)	c__Gemmatimonadetes(100)	unclassified(100)	unclassified(100)	unclassified(100)	unclassified(100)
Otu000094	445	k__Bacteria(100)	p__Proteobacteria(100)	c__Alphaproteobacteria(100)	o__Sphingomonadales(100)	f__Sphingomonadaceae(100)	g__Novosphingobium(98)	unclassified(98)
Otu000095	293	k__Bacteria(100)	p__Proteobacteria(100)	c__Betaproteobacteria(100)	o__Burkholderiales(100)	f__Comamonadaceae(100)	unclassified(99)	unclassified(99)
Otu000096	352	k__Bacteria(100)	p__Verrucomicrobia(100)	c__Opitutae(100)	o__Opitutales(100)	f__Opitutaceae(100)	g__Opitutus(100)	unclassified(100)
Otu000097	307	k__Bacteria(100)	p__Proteobacteria(100)	c__Deltaproteobacteria(100)	o__Bdellovibrionales(100)	f__Bdellovibrionaceae(100)	g__Bdellovibrio(100)	unclassified(100)
Otu000098	345	k__Bacteria(100)	p__Proteobacteria(100)	c__Alphaproteobacteria(100)	o__Rhodobacterales(100)	f__Rhodobacteraceae(100)	g__Rhodobacter(100)	unclassified(100)
Otu000099	363	k__Bacteria(100)	p__Proteobacteria(100)	c__Alphaproteobacteria(100)	o__Rhodobacterales(100)	f__Rhodobacteraceae(100)	g__Rhodobacter(100)	unclassified(100)
Otu000100	320	k__Bacteria(100)	p__Actinobacteria(100)	c__Actinobacteria(100)	o__Actinomycetales(100)	f__Actinomycetaceae(97)	g__Actinobaculum(96)	unclassified(96)
Otu000101	303	k__Bacteria(100)	p__Proteobacteria(100)	c__Gammaproteobacteria(100)	o__Aeromonadales(100)	f__Aeromonadaceae(100)	unclassified(100)	unclassified(100)
Otu000102	383	k__Bacteria(100)	p__Bacteroidetes(100)	c__Cytophagia(100)	o__Cytophagales(100)	f__Cytophagaceae(97)	unclassified(97)	unclassified(97)
Otu000103	296	k__Bacteria(100)	p__Proteobacteria(100)	c__Betaproteobacteria(100)	o__Nitrosomonadales(100)	f__Nitrosomonadaceae(100)	unclassified(100)	unclassified(100)
Otu000104	262	k__Bacteria(100)	p__Proteobacteria(100)	c__Gammaproteobacteria(100)	o__Pseudomonadales(100)	f__Moraxellaceae(100)	g__Acinetobacter(100)	s__johnsonii(62)
Otu000105	286	k__Bacteria(100)	p__Bacteroidetes(100)	c__Flavobacteriia(100)	o__Flavobacteriales(100)	f__Flavobacteriaceae(100)	g__Flavobacterium(100)	unclassified(100)
Otu000106	265	k__Bacteria(100)	p__Proteobacteria(100)	c__Betaproteobacteria(100)	o__SBla14(100)	unclassified(100)	unclassified(100)	unclassified(100)
Otu000107	352	k__Bacteria(100)	p__Acidobacteria(100)	c__Solibacteres(100)	o__Solibacterales(100)	unclassified(100)	unclassified(100)	unclassified(100)
Otu000108	257	k__Bacteria(100)	p__Proteobacteria(100)	c__Betaproteobacteria(100)	o__Hydrogenophilales(100)	f__Hydrogenophilaceae(100)	g__Thiobacillus(100)	unclassified(100)
Otu000109	286	k__Bacteria(100)	p__Proteobacteria(100)	c__Gammaproteobacteria(100)	o__Xanthomonadales(100)	f__Xanthomonadaceae(100)	g__Thermomonas(95)	unclassified(60)
Otu000110	345	k__Bacteria(100)	p__Bacteroidetes(100)	c__Cytophagia(100)	o__Cytophagales(100)	f__Cytophagaceae(59)	unclassified(59)	unclassified(59)
Otu000111	320	k__Bacteria(100)	p__Bacteroidetes(100)	c__Cytophagia(100)	o__Cytophagales(100)	unclassified(75)	unclassified(75)	unclassified(75)
Otu000112	329	k__Bacteria(100)	p__TM7(100)	c__TM7-1(100)	unclassified(100)	unclassified(100)	unclassified(100)	unclassified(100)
Otu000113	223	k__Bacteria(100)	p__Proteobacteria(100)	c__Betaproteobacteria(100)	o__Burkholderiales(100)	f__Comamonadaceae(100)	g__Rhodoferax(82)	unclassified(82)
Otu000114	310	k__Bacteria(100)	p__Bacteroidetes(100)	c__Cytophagia(100)	o__Cytophagales(100)	f__Cytophagaceae(98)	unclassified(98)	unclassified(98)
Otu000115	252	k__Bacteria(100)	p__Proteobacteria(100)	c__Gammaproteobacteria(100)	o__Xanthomonadales(100)	f__Sinobacteraceae(100)	unclassified(100)	unclassified(100)
Otu000116	267	k__Bacteria(100)	p__Proteobacteria(100)	c__Betaproteobacteria(100)	unclassified(100)	unclassified(100)	unclassified(100)	unclassified(100)
Otu000117	268	k__Bacteria(100)	p__Proteobacteria(100)	c__Gammaproteobacteria(100)	o__Alteromonadales(100)	f__OM60(100)	unclassified(100)	unclassified(100)
Otu000118	224	k__Bacteria(100)	p__Proteobacteria(100)	c__Betaproteobacteria(100)	o__SBla14(100)	unclassified(100)	unclassified(100)	unclassified(100)
Otu000119	363	k__Bacteria(100)	p__Proteobacteria(100)	c__Alphaproteobacteria(100)	unclassified(100)	unclassified(100)	unclassified(100)	unclassified(100)
Otu000120	286	k__Bacteria(100)	p__Acidobacteria(100)	c__Holophagae(100)	o__Holophagales(100)	f__Holophagaceae(100)	unclassified(96)	unclassified(96)
Otu000121	233	k__Bacteria(100)	p__Proteobacteria(100)	c__Betaproteobacteria(100)	o__Rhodocyclales(100)	f__Rhodocyclaceae(100)	g__Dok59(100)	unclassified(100)
Otu000122	239	k__Bacteria(100)	p__Proteobacteria(100)	c__Betaproteobacteria(100)	unclassified(100)	unclassified(100)	unclassified(100)	unclassified(100)
Otu000123	240	k__Bacteria(100)	p__Proteobacteria(100)	c__Betaproteobacteria(100)	o__Burkholderiales(100)	f__Comamonadaceae(100)	unclassified(100)	unclassified(100)
Otu000124	324	k__Bacteria(100)	p__Proteobacteria(100)	c__Alphaproteobacteria(100)	o__Rhizobiales(100)	f__Bradyrhizobiaceae(100)	unclassified(98)	unclassified(98)
Otu000125	279	k__Bacteria(100)	p__Firmicutes(100)	c__Bacilli(100)	o__Bacillales(100)	f__Bacillaceae(100)	unclassified(100)	unclassified(100)
Otu000126	360	k__Bacteria(100)	p__Cyanobacteria(100)	c__Oscillatoriophycideae(100)	o__Chroococcales(100)	f__Gomphosphaeriaceae(100)	unclassified(100)	unclassified(100)
Otu000127	309	k__Bacteria(100)	p__Proteobacteria(100)	c__Deltaproteobacteria(100)	o__Myxococcales(100)	f__Cystobacteraceae(100)	g__Cystobacter(100)	unclassified(100)
Otu000128	244	k__Bacteria(100)	p__Proteobacteria(100)	c__Gammaproteobacteria(100)	o__Xanthomonadales(100)	f__Xanthomonadaceae(100)	g__Stenotrophomonas(100)	s__geniculata(97)
Otu000129	233	k__Bacteria(100)	p__Proteobacteria(100)	c__Betaproteobacteria(100)	o__Nitrosomonadales(100)	f__Nitrosomonadaceae(100)	unclassified(100)	unclassified(100)
Otu000130	240	k__Bacteria(100)	p__Proteobacteria(100)	c__Gammaproteobacteria(100)	o__Pseudomonadales(100)	f__Pseudomonadaceae(100)	g__Pseudomonas(100)	unclassified(98)
Otu000131	245	k__Bacteria(100)	p__Bacteroidetes(100)	c__Flavobacteriia(100)	o__Flavobacteriales(100)	f__Flavobacteriaceae(100)	g__Flavobacterium(100)	unclassified(99)
Otu000132	266	k__Bacteria(100)	p__Proteobacteria(100)	c__Gammaproteobacteria(100)	o__Xanthomonadales(100)	f__Sinobacteraceae(100)	unclassified(100)	unclassified(100)
Otu000133	231	k__Bacteria(100)	p__Bacteroidetes(100)	c__Saprospirae(100)	o__Saprospirales(100)	f__Chitinophagaceae(100)	unclassified(66)	unclassified(66)
Otu000134	286	k__Bacteria(100)	p__OD1(100)	c__ABY1(100)	unclassified(100)	unclassified(100)	unclassified(100)	unclassified(100)
Otu000135	216	k__Bacteria(100)	p__Proteobacteria(100)	c__Gammaproteobacteria(100)	o__Alteromonadales(100)	f__125ds10(100)	unclassified(100)	unclassified(100)
Otu000136	255	k__Bacteria(100)	p__Cyanobacteria(100)	c__Synechococcophycideae(100)	o__Pseudanabaenales(100)	f__Pseudanabaenaceae(100)	g__Pseudanabaena(100)	unclassified(100)
Otu000137	218	k__Bacteria(100)	p__Bacteroidetes(100)	c__Saprospirae(100)	o__Saprospirales(100)	f__Chitinophagaceae(100)	g__Sediminibacterium(100)	unclassified(100)
Otu000138	310	k__Bacteria(100)	p__Gemmatimonadetes(100)	c__Gemmatimonadetes(100)	o__Gemmatimonadales(100)	f__Gemmatimonadaceae(100)	g__Gemmatimonas(100)	unclassified(100)
Otu000139	282	k__Bacteria(100)	p__Acidobacteria(100)	c__Acidobacteria-6(100)	o__iii1-15(100)	f__mb2424(100)	unclassified(100)	unclassified(100)
Otu000140	270	k__Bacteria(100)	p__Nitrospirae(100)	c__Nitrospira(100)	o__Nitrospirales(100)	f__Thermodesulfovibrionaceae(100)	g__GOUTA19(100)	unclassified(100)
Otu000141	216	k__Bacteria(100)	p__Bacteroidetes(100)	unclassified(100)	unclassified(100)	unclassified(100)	unclassified(100)	unclassified(100)
Otu000142	593	k__Bacteria(100)	p__Bacteroidetes(100)	c__Sphingobacteriia(100)	o__Sphingobacteriales(100)	unclassified(100)	unclassified(100)	unclassified(100)
Otu000143	227	k__Bacteria(100)	p__Proteobacteria(100)	c__Gammaproteobacteria(100)	o__Pseudomonadales(100)	f__Moraxellaceae(100)	unclassified(100)	unclassified(100)
Otu000144	214	k__Bacteria(100)	p__Proteobacteria(100)	c__Deltaproteobacteria(100)	o__Myxococcales(100)	f__Myxococcaceae(100)	g__Anaeromyxobacter(100)	unclassified(100)
Otu000145	266	k__Bacteria(100)	p__Bacteroidetes(100)	c__Cytophagia(100)	o__Cytophagales(100)	f__Cytophagaceae(97)	unclassified(97)	unclassified(97)
Otu000146	287	k__Bacteria(100)	p__Proteobacteria(100)	c__Epsilonproteobacteria(100)	o__Campylobacterales(100)	f__Campylobacteraceae(100)	g__Arcobacter(100)	s__cryaerophilus(100)
Otu000147	251	k__Bacteria(100)	p__Elusimicrobia(100)	c__Elusimicrobia(100)	o__Elusimicrobiales(100)	unclassified(100)	unclassified(100)	unclassified(100)
Otu000148	206	k__Bacteria(100)	p__Proteobacteria(100)	c__Deltaproteobacteria(100)	o__Desulfuromonadales(100)	f__Geobacteraceae(98)	g__Geobacter(98)	unclassified(98)
Otu000149	209	k__Bacteria(100)	p__Proteobacteria(100)	c__Betaproteobacteria(100)	unclassified(100)	unclassified(100)	unclassified(100)	unclassified(100)
Otu000150	202	k__Bacteria(100)	p__Proteobacteria(100)	c__Betaproteobacteria(100)	o__Rhodocyclales(100)	f__Rhodocyclaceae(100)	unclassified(70)	unclassified(70)
Otu000151	296	k__Bacteria(100)	p__Acidobacteria(100)	c__Holophagae(100)	o__Holophagales(100)	f__Holophagaceae(100)	g__Geothrix(100)	unclassified(100)
Otu000152	211	k__Bacteria(100)	p__Bacteroidetes(100)	unclassified(100)	unclassified(100)	unclassified(100)	unclassified(100)	unclassified(100)
Otu000153	186	k__Bacteria(100)	p__Bacteroidetes(100)	c__Bacteroidia(100)	o__Bacteroidales(100)	f__Prevotellaceae(100)	g__Prevotella(100)	s__copri(100)
Otu000154	177	k__Bacteria(100)	p__Proteobacteria(100)	c__Betaproteobacteria(100)	o__Burkholderiales(100)	f__Comamonadaceae(100)	unclassified(80)	unclassified(80)
Otu000155	252	k__Bacteria(100)	p__Bacteroidetes(100)	c__Saprospirae(100)	o__Saprospirales(100)	f__Chitinophagaceae(100)	unclassified(55)	unclassified(55)
Otu000156	213	k__Bacteria(100)	p__Acidobacteria(100)	c__Acidobacteria-6(100)	o__CCU21(100)	unclassified(100)	unclassified(100)	unclassified(100)
Otu000157	275	k__Bacteria(100)	p__Gemmatimonadetes(100)	c__Gemm-1(100)	unclassified(100)	unclassified(100)	unclassified(100)	unclassified(100)
Otu000158	209	k__Bacteria(100)	p__Proteobacteria(100)	c__Deltaproteobacteria(100)	o__Desulfuromonadales(100)	f__Geobacteraceae(100)	g__Geobacter(100)	unclassified(100)
Otu000159	228	k__Bacteria(100)	p__Proteobacteria(100)	c__Betaproteobacteria(100)	o__Neisseriales(100)	f__Neisseriaceae(100)	unclassified(100)	unclassified(100)
Otu000160	193	k__Bacteria(100)	p__Proteobacteria(100)	c__Gammaproteobacteria(100)	o__Thiotrichales(100)	f__Piscirickettsiaceae(100)	unclassified(100)	unclassified(100)
Otu000161	218	k__Bacteria(100)	p__Bacteroidetes(100)	c__Saprospirae(100)	o__Saprospirales(100)	f__Chitinophagaceae(100)	unclassified(100)	unclassified(100)
Otu000162	291	k__Bacteria(100)	p__Gemmatimonadetes(100)	c__Gemm-1(100)	unclassified(100)	unclassified(100)	unclassified(100)	unclassified(100)
Otu000163	194	k__Bacteria(100)	p__Proteobacteria(100)	c__Betaproteobacteria(100)	o__SBla14(100)	unclassified(100)	unclassified(100)	unclassified(100)
Otu000164	195	k__Bacteria(100)	p__Proteobacteria(100)	c__Betaproteobacteria(100)	o__Burkholderiales(100)	f__Comamonadaceae(100)	unclassified(92)	unclassified(92)
Otu000165	205	k__Bacteria(100)	p__Bacteroidetes(100)	unclassified(100)	unclassified(100)	unclassified(100)	unclassified(100)	unclassified(100)
Otu000166	224	k__Bacteria(100)	p__Proteobacteria(100)	c__Alphaproteobacteria(100)	o__Sphingomonadales(100)	f__Sphingomonadaceae(100)	g__Sphingobium(93)	unclassified(93)
Otu000167	187	k__Bacteria(100)	p__Firmicutes(100)	c__Bacilli(100)	o__Lactobacillales(100)	f__Streptococcaceae(100)	g__Streptococcus(100)	unclassified(55)
Otu000168	224	k__Bacteria(100)	p__Proteobacteria(100)	c__Alphaproteobacteria(100)	o__Sphingomonadales(100)	f__Sphingomonadaceae(100)	unclassified(59)	unclassified(59)
Otu000169	156	k__Bacteria(100)	p__Bacteroidetes(100)	unclassified(100)	unclassified(100)	unclassified(100)	unclassified(100)	unclassified(100)
Otu000170	201	k__Bacteria(100)	p__Planctomycetes(100)	c__OM190(100)	o__CL500-15(100)	unclassified(100)	unclassified(100)	unclassified(100)
Otu000171	238	k__Bacteria(100)	p__Acidobacteria(100)	c__Holophagae(100)	o__Holophagales(100)	f__Holophagaceae(100)	g__Geothrix(100)	unclassified(100)
Otu000172	190	k__Bacteria(100)	p__Proteobacteria(100)	c__Deltaproteobacteria(100)	o__Desulfuromonadales(100)	f__Geobacteraceae(100)	g__Geobacter(100)	unclassified(100)
Otu000173	181	k__Bacteria(100)	p__Acidobacteria(100)	c__Acidobacteria-6(100)	o__CCU21(100)	unclassified(100)	unclassified(100)	unclassified(100)
Otu000174	196	k__Bacteria(100)	p__Bacteroidetes(100)	c__Flavobacteriia(100)	o__Flavobacteriales(100)	f__Weeksellaceae(100)	g__Elizabethkingia(100)	s__meningoseptica(100)
Otu000175	200	k__Bacteria(100)	p__Spirochaetes(100)	c__Leptospirae(100)	o__Leptospirales(100)	f__Leptospiraceae(100)	g__Turneriella(100)	unclassified(100)
Otu000176	208	k__Bacteria(100)	p__Bacteroidetes(100)	c__Saprospirae(100)	o__Saprospirales(100)	f__Chitinophagaceae(100)	unclassified(100)	unclassified(100)
Otu000177	174	k__Bacteria(100)	p__Bacteroidetes(100)	c__Cytophagia(100)	o__Cytophagales(100)	f__Cytophagaceae(91)	unclassified(91)	unclassified(91)
Otu000178	208	k__Bacteria(100)	p__Proteobacteria(100)	c__Gammaproteobacteria(100)	o__Enterobacteriales(100)	f__Enterobacteriaceae(100)	unclassified(100)	unclassified(100)
Otu000179	196	k__Bacteria(100)	p__Tenericutes(100)	c__Mollicutes(100)	o__Mycoplasmatales(100)	f__Mycoplasmataceae(100)	g__Candidatus_Hepatoplasma(99)	unclassified(99)
Otu000180	211	k__Bacteria(100)	p__Proteobacteria(100)	c__Gammaproteobacteria(100)	unclassified(100)	unclassified(100)	unclassified(100)	unclassified(100)
Otu000181	201	k__Bacteria(100)	p__Bacteroidetes(100)	c__Cytophagia(100)	o__Cytophagales(100)	f__Cytophagaceae(90)	unclassified(90)	unclassified(90)
Otu000182	185	k__Bacteria(100)	p__Verrucomicrobia(100)	c__Pedosphaerae(100)	o__Pedosphaerales(100)	f__R4-41B(100)	unclassified(100)	unclassified(100)
Otu000183	177	k__Bacteria(100)	p__Bacteroidetes(100)	c__Bacteroidia(100)	o__Bacteroidales(100)	f__Prevotellaceae(100)	g__Prevotella(100)	s__copri(100)
Otu000184	240	k__Bacteria(100)	p__Proteobacteria(100)	c__Alphaproteobacteria(100)	o__Sphingomonadales(100)	f__Sphingomonadaceae(75)	unclassified(75)	unclassified(75)
Otu000185	219	k__Bacteria(100)	p__Planctomycetes(100)	c__Planctomycetia(100)	o__Pirellulales(100)	f__Pirellulaceae(100)	g__Pirellula(100)	unclassified(100)
Otu000186	184	k__Bacteria(100)	p__Bacteroidetes(100)	c__Flavobacteriia(100)	o__Flavobacteriales(100)	f__Weeksellaceae(100)	g__Cloacibacterium(100)	unclassified(100)
Otu000187	197	k__Bacteria(100)	p__Proteobacteria(100)	c__Alphaproteobacteria(100)	o__Rhizobiales(100)	unclassified(57)	unclassified(57)	unclassified(57)
Otu000188	190	k__Bacteria(100)	p__Bacteroidetes(100)	c__Cytophagia(100)	o__Cytophagales(100)	f__Cytophagaceae(97)	unclassified(97)	unclassified(97)
Otu000189	209	k__Bacteria(100)	p__Chlamydiae(100)	c__Chlamydiia(100)	o__Chlamydiales(100)	f__Rhabdochlamydiaceae(100)	g__Candidatus_Rhabdochlamydia(100)	unclassified(100)
Otu000190	173	k__Bacteria(100)	p__Bacteroidetes(100)	c__Saprospirae(100)	o__Saprospirales(100)	f__Chitinophagaceae(100)	unclassified(94)	unclassified(94)
Otu000191	193	k__Bacteria(100)	p__Proteobacteria(100)	c__Betaproteobacteria(100)	unclassified(100)	unclassified(100)	unclassified(100)	unclassified(100)
Otu000192	160	k__Bacteria(100)	p__Proteobacteria(100)	c__Betaproteobacteria(100)	o__Burkholderiales(100)	f__Comamonadaceae(100)	unclassified(89)	unclassified(89)
Otu000193	208	k__Bacteria(100)	p__Proteobacteria(100)	c__Alphaproteobacteria(100)	o__Rhodobacterales(100)	f__Hyphomonadaceae(100)	g__Hyphomonas(100)	unclassified(100)
Otu000194	212	k__Bacteria(100)	p__Gemmatimonadetes(100)	c__Gemmatimonadetes(100)	unclassified(100)	unclassified(100)	unclassified(100)	unclassified(100)
Otu000195	234	k__Bacteria(100)	p__Actinobacteria(100)	c__Actinobacteria(100)	o__Actinomycetales(100)	unclassified(100)	unclassified(100)	unclassified(100)
Otu000196	169	k__Bacteria(100)	p__Verrucomicrobia(100)	c__Pedosphaerae(100)	o__Pedosphaerales(100)	unclassified(67)	unclassified(67)	unclassified(67)
Otu000197	195	k__Bacteria(100)	p__Acidobacteria(100)	c__Holophagae(100)	o__Holophagales(100)	f__Holophagaceae(100)	g__Geothrix(100)	unclassified(100)
Otu000198	179	k__Bacteria(100)	p__Actinobacteria(100)	c__Actinobacteria(100)	o__Actinomycetales(100)	f__Microbacteriaceae(100)	unclassified	unclassified
Otu000199	215	k__Bacteria(100)	p__Verrucomicrobia(100)	c__Verrucomicrobiae(100)	o__Verrucomicrobiales(100)	f__Verrucomicrobiaceae(100)	g__Prosthecobacter(100)	s__debontii(100)
Otu000200	203	k__Bacteria(100)	p__Nitrospirae(100)	c__Nitrospira(100)	o__Nitrospirales(100)	f__Nitrospiraceae(100)	g__Nitrospira(100)	unclassified(100)
Otu000201	187	k__Bacteria(100)	p__Proteobacteria(100)	c__Alphaproteobacteria(100)	o__Rickettsiales(100)	f__Rickettsiaceae(100)	unclassified(81)	unclassified(81)
Otu000202	164	k__Bacteria(100)	p__Proteobacteria(100)	c__Gammaproteobacteria(100)	o__Enterobacteriales(100)	f__Enterobacteriaceae(100)	g__Proteus(100)	unclassified(100)
Otu000203	164	k__Bacteria(100)	p__Chlamydiae(100)	c__Chlamydiia(100)	o__Chlamydiales(100)	unclassified(100)	unclassified(100)	unclassified(100)
Otu000204	204	k__Bacteria(100)	p__Actinobacteria(100)	c__Actinobacteria(100)	o__Actinomycetales(100)	f__Micrococcaceae(100)	g__Micrococcus(86)	s__luteus(86)
Otu000205	198	k__Bacteria(100)	p__Bacteroidetes(100)	c__Saprospirae(100)	o__Saprospirales(100)	f__Chitinophagaceae(100)	g__Flavihumibacter(100)	unclassified(100)
Otu000206	173	k__Bacteria(100)	p__Bacteroidetes(100)	c__Bacteroidia(100)	o__Bacteroidales(100)	f__Porphyromonadaceae(100)	g__Paludibacter(100)	unclassified(100)
Otu000207	181	k__Bacteria(100)	p__Proteobacteria(100)	c__Gammaproteobacteria(100)	o__Legionellales(100)	f__Coxiellaceae(100)	unclassified(100)	unclassified(100)
Otu000208	228	k__Bacteria(100)	p__Bacteroidetes(100)	c__Saprospirae(100)	o__Saprospirales(100)	f__Saprospiraceae(100)	unclassified(100)	unclassified(100)
Otu000209	233	k__Bacteria(100)	p__Proteobacteria(100)	c__Alphaproteobacteria(100)	o__Sphingomonadales(100)	f__Erythrobacteraceae(99)	unclassified(99)	unclassified(99)
Otu000210	163	k__Bacteria(100)	p__Proteobacteria(100)	c__Betaproteobacteria(100)	o__Burkholderiales(100)	f__Comamonadaceae(100)	unclassified(99)	unclassified(99)
Otu000211	182	k__Bacteria(100)	p__Proteobacteria(100)	c__Alphaproteobacteria(100)	o__Rhodospirillales(100)	f__Rhodospirillaceae(100)	unclassified(100)	unclassified(100)
Otu000212	151	k__Bacteria(100)	p__Proteobacteria(100)	c__Betaproteobacteria(100)	o__Burkholderiales(100)	f__Comamonadaceae(100)	unclassified(100)	unclassified(100)
Otu000213	156	k__Bacteria(100)	p__Verrucomicrobia(100)	c__Pedosphaerae(100)	o__Pedosphaerales(100)	f__R4-41B(100)	unclassified(100)	unclassified(100)
Otu000214	343	k__Bacteria(100)	p__OD1(100)	c__ZB2(100)	unclassified(100)	unclassified(100)	unclassified(100)	unclassified(100)
Otu000215	219	k__Bacteria(100)	p__Proteobacteria(100)	unclassified(100)	unclassified(100)	unclassified(100)	unclassified(100)	unclassified(100)
Otu000216	176	k__Bacteria(100)	p__Actinobacteria(100)	c__Actinobacteria(100)	o__Actinomycetales(100)	f__Microbacteriaceae(100)	g__Yonghaparkia(62)	unclassified(62)
Otu000217	170	k__Bacteria(100)	p__Verrucomicrobia(100)	c__Opitutae(100)	o__Opitutales(100)	f__Opitutaceae(100)	g__Opitutus(100)	unclassified(100)
Otu000218	168	k__Bacteria(100)	p__Proteobacteria(100)	c__Betaproteobacteria(100)	o__Burkholderiales(100)	f__Comamonadaceae(100)	unclassified(75)	unclassified(75)
Otu000219	147	k__Bacteria(100)	p__Proteobacteria(100)	c__Betaproteobacteria(100)	o__Rhodocyclales(100)	f__Rhodocyclaceae(100)	unclassified(59)	unclassified(59)
Otu000220	226	k__Bacteria(100)	p__Cyanobacteria(100)	unclassified(100)	unclassified(100)	unclassified(100)	unclassified(100)	unclassified(100)
Otu000221	192	k__Bacteria(100)	p__Proteobacteria(100)	c__Alphaproteobacteria(100)	o__Sphingomonadales(100)	unclassified(81)	unclassified(81)	unclassified(81)
Otu000222	150	k__Bacteria(100)	p__Proteobacteria(100)	c__Betaproteobacteria(100)	o__Rhodocyclales(100)	f__Rhodocyclaceae(100)	unclassified(100)	unclassified(100)
Otu000223	181	k__Bacteria(100)	p__TM7(100)	c__TM7-1(100)	unclassified(100)	unclassified(100)	unclassified(100)	unclassified(100)
Otu000224	158	k__Bacteria(100)	p__Proteobacteria(100)	c__Deltaproteobacteria(100)	o__Desulfuromonadales(100)	f__Geobacteraceae(100)	g__Geobacter(100)	unclassified(100)
Otu000225	174	k__Bacteria(100)	p__Acidobacteria(100)	c__Acidobacteria-6(100)	o__iii1-15(100)	unclassified(100)	unclassified(100)	unclassified(100)
Otu000226	142	k__Bacteria(100)	p__Bacteroidetes(100)	c__Cytophagia(100)	o__Cytophagales(100)	f__Cytophagaceae(100)	g__Flectobacillus(100)	unclassified(100)
Otu000227	133	k__Bacteria(100)	p__Proteobacteria(100)	c__Betaproteobacteria(100)	unclassified(100)	unclassified(100)	unclassified(100)	unclassified(100)
Otu000228	155	k__Bacteria(100)	p__Proteobacteria(100)	c__Gammaproteobacteria(100)	o__Pseudomonadales(100)	f__Pseudomonadaceae(100)	g__Pseudomonas(100)	unclassified(100)
Otu000229	183	k__Bacteria(100)	p__Proteobacteria(100)	c__Alphaproteobacteria(100)	o__Rhizobiales(100)	f__Hyphomicrobiaceae(100)	g__Devosia(100)	unclassified(100)
Otu000230	158	k__Bacteria(100)	p__Acidobacteria(100)	c__iii1-8(100)	o__DS-18(100)	unclassified(100)	unclassified(100)	unclassified(100)
Otu000231	200	k__Bacteria(100)	p__OD1(100)	c__ABY1(100)	unclassified(100)	unclassified(100)	unclassified(100)	unclassified(100)
Otu000232	159	k__Bacteria(100)	p__Actinobacteria(100)	c__Actinobacteria(100)	o__Actinomycetales(100)	f__Corynebacteriaceae(100)	g__Corynebacterium(100)	unclassified(100)
Otu000233	152	k__Bacteria(100)	p__Proteobacteria(100)	c__Betaproteobacteria(100)	o__Burkholderiales(100)	f__Alcaligenaceae(100)	g__Achromobacter(100)	unclassified(100)
Otu000234	217	k__Bacteria(100)	p__Gemmatimonadetes(100)	c__Gemm-1(100)	unclassified(100)	unclassified(100)	unclassified(100)	unclassified(100)
Otu000235	173	k__Bacteria(100)	p__Fusobacteria(100)	c__Fusobacteriia(100)	o__Fusobacteriales(100)	f__Fusobacteriaceae(73)	unclassified(73)	unclassified(73)
Otu000236	131	k__Bacteria(100)	p__Proteobacteria(100)	c__Betaproteobacteria(100)	o__Rhodocyclales(100)	f__Rhodocyclaceae(100)	g__Uliginosibacterium(100)	unclassified(100)
Otu000237	152	k__Bacteria(100)	p__Acidobacteria(100)	c__Holophagae(100)	o__Holophagales(100)	f__Holophagaceae(100)	g__Geothrix(100)	unclassified(100)
Otu000238	157	k__Bacteria(100)	p__Proteobacteria(100)	c__Deltaproteobacteria(100)	o__NB1-j(100)	f__JTB38(100)	unclassified(100)	unclassified(100)
Otu000239	177	k__Bacteria(100)	p__Proteobacteria(100)	c__Deltaproteobacteria(100)	o__Myxococcales(100)	unclassified(100)	unclassified(100)	unclassified(100)
Otu000240	153	k__Bacteria(100)	p__Chloroflexi(100)	c__Ellin6529(100)	unclassified(100)	unclassified(100)	unclassified(100)	unclassified(100)
Otu000241	186	k__Bacteria(100)	p__Actinobacteria(100)	c__Thermoleophilia(100)	o__Gaiellales(100)	f__Gaiellaceae(100)	unclassified(100)	unclassified(100)
Otu000242	141	k__Bacteria(100)	p__Proteobacteria(100)	c__Gammaproteobacteria(100)	o__Xanthomonadales(100)	f__Sinobacteraceae(100)	unclassified(100)	unclassified(100)
Otu000243	207	k__Bacteria(100)	p__Proteobacteria(100)	c__Alphaproteobacteria(100)	o__Rhizobiales(100)	unclassified(100)	unclassified(100)	unclassified(100)
Otu000244	196	k__Bacteria(100)	p__Proteobacteria(100)	c__Alphaproteobacteria(100)	unclassified(100)	unclassified(100)	unclassified(100)	unclassified(100)
Otu000245	169	k__Bacteria(100)	p__Nitrospirae(100)	c__Nitrospira(100)	o__Nitrospirales(100)	f__Nitrospiraceae(100)	g__Nitrospira(100)	unclassified(100)
Otu000246	134	k__Bacteria(100)	p__Firmicutes(100)	c__Clostridia(100)	o__Clostridiales(100)	f__Veillonellaceae(100)	g__Phascolarctobacterium(100)	unclassified(100)
Otu000247	143	k__Bacteria(100)	p__Spirochaetes(100)	c__Leptospirae(100)	o__Leptospirales(100)	f__Leptospiraceae(100)	g__Leptospira(100)	s__biflexa(100)
Otu000248	158	k__Bacteria(100)	p__Bacteroidetes(100)	unclassified(100)	unclassified(100)	unclassified(100)	unclassified(100)	unclassified(100)
Otu000249	157	k__Bacteria(100)	p__Chloroflexi(100)	c__Anaerolineae(100)	o__H39(100)	unclassified(100)	unclassified(100)	unclassified(100)
Otu000250	124	k__Bacteria(100)	p__Bacteroidetes(100)	unclassified(100)	unclassified(100)	unclassified(100)	unclassified(100)	unclassified(100)
Otu000251	140	k__Bacteria(100)	p__Proteobacteria(100)	c__Betaproteobacteria(100)	o__SC-I-84(100)	unclassified(100)	unclassified(100)	unclassified(100)
Otu000252	168	k__Bacteria(100)	p__Proteobacteria(100)	c__Gammaproteobacteria(100)	o__Methylococcales(100)	f__Crenotrichaceae(100)	g__Crenothrix(100)	unclassified(100)
Otu000253	127	k__Bacteria(100)	p__Proteobacteria(100)	c__Betaproteobacteria(100)	o__Burkholderiales(100)	f__Comamonadaceae(100)	g__Hydrogenophaga(100)	unclassified(100)
Otu000254	137	k__Bacteria(100)	p__Bacteroidetes(100)	unclassified(100)	unclassified(100)	unclassified(100)	unclassified(100)	unclassified(100)
Otu000255	169	k__Bacteria(100)	p__OD1(100)	c__ZB2(100)	unclassified(100)	unclassified(100)	unclassified(100)	unclassified(100)
Otu000256	139	k__Bacteria(100)	p__Bacteroidetes(100)	c__Bacteroidia(100)	o__Bacteroidales(100)	f__Bacteroidaceae(100)	g__Bacteroides(100)	unclassified(100)
Otu000257	158	k__Bacteria(100)	p__Chlamydiae(100)	c__Chlamydiia(100)	o__Chlamydiales(100)	unclassified(100)	unclassified(100)	unclassified(100)
Otu000258	227	k__Bacteria(100)	p__Gemmatimonadetes(100)	c__Gemm-1(100)	unclassified(100)	unclassified(100)	unclassified(100)	unclassified(100)
Otu000259	135	k__Bacteria(100)	p__Bacteroidetes(100)	c__Cytophagia(100)	o__Cytophagales(100)	f__Cytophagaceae(100)	g__Flectobacillus(100)	unclassified(100)
Otu000260	190	k__Bacteria(100)	p__Firmicutes(100)	c__Clostridia(100)	o__Clostridiales(100)	f__Ruminococcaceae(100)	g__Oscillospira(100)	unclassified(100)
Otu000261	156	k__Bacteria(100)	p__Proteobacteria(100)	c__Alphaproteobacteria(100)	unclassified(100)	unclassified(100)	unclassified(100)	unclassified(100)
Otu000262	134	k__Bacteria(100)	p__Bacteroidetes(100)	c__Bacteroidia(100)	o__Bacteroidales(100)	f__Marinilabiaceae(100)	unclassified(100)	unclassified(100)
Otu000263	133	k__Bacteria(100)	p__Chlorobi(100)	c__Ignavibacteria(100)	o__Ignavibacteriales(100)	f__Ignavibacteriaceae(100)	unclassified(100)	unclassified(100)
Otu000264	219	k__Bacteria(100)	p__Gemmatimonadetes(100)	c__Gemm-1(100)	unclassified(100)	unclassified(100)	unclassified(100)	unclassified(100)
Otu000265	134	k__Bacteria(100)	p__Proteobacteria(100)	c__Gammaproteobacteria(100)	unclassified(100)	unclassified(100)	unclassified(100)	unclassified(100)
Otu000266	120	k__Bacteria(100)	p__Proteobacteria(100)	c__Deltaproteobacteria(100)	o__Bdellovibrionales(100)	f__Bdellovibrionaceae(100)	g__Bdellovibrio(100)	unclassified(100)
Otu000267	130	k__Bacteria(100)	p__Proteobacteria(100)	c__Gammaproteobacteria(100)	o__Xanthomonadales(100)	f__Sinobacteraceae(100)	unclassified(100)	unclassified(100)
Otu000268	139	k__Bacteria(100)	p__Firmicutes(100)	c__Clostridia(100)	o__Clostridiales(100)	f__Veillonellaceae(100)	g__Dialister(100)	unclassified(100)
Otu000269	160	k__Bacteria(100)	p__Proteobacteria(100)	c__Gammaproteobacteria(100)	o__Methylococcales(100)	f__Crenotrichaceae(100)	g__Crenothrix(100)	unclassified(100)
Otu000270	147	k__Bacteria(100)	p__Proteobacteria(100)	c__Deltaproteobacteria(100)	o__Syntrophobacterales(100)	f__Syntrophobacteraceae(100)	unclassified(100)	unclassified(100)
Otu000271	147	k__Bacteria(100)	p__Proteobacteria(100)	c__Alphaproteobacteria(100)	o__Caulobacterales(100)	f__Caulobacteraceae(100)	g__Phenylobacterium(100)	unclassified(100)
Otu000272	129	k__Bacteria(100)	p__Proteobacteria(100)	c__Betaproteobacteria(100)	o__Rhodocyclales(100)	f__Rhodocyclaceae(100)	g__Sulfuritalea(100)	unclassified(100)
Otu000273	199	k__Bacteria(100)	p__TM7(100)	c__TM7-1(100)	unclassified(100)	unclassified(100)	unclassified(100)	unclassified(100)
Otu000274	133	k__Bacteria(100)	p__Proteobacteria(100)	c__Betaproteobacteria(100)	unclassified(100)	unclassified(100)	unclassified(100)	unclassified(100)
Otu000275	165	k__Bacteria(100)	p__Proteobacteria(100)	c__Betaproteobacteria(100)	o__Gallionellales(100)	f__Gallionellaceae(100)	g__Gallionella(100)	unclassified(100)
Otu000276	165	k__Bacteria(100)	p__Acidobacteria(100)	c__Holophagae(100)	o__Holophagales(100)	f__Holophagaceae(100)	unclassified(100)	unclassified(100)
Otu000277	144	k__Bacteria(100)	p__Proteobacteria(100)	c__Gammaproteobacteria(100)	o__Methylococcales(100)	f__Crenotrichaceae(100)	g__Crenothrix(100)	unclassified(100)
Otu000278	145	k__Bacteria(100)	p__Acidobacteria(100)	c__Acidobacteria-6(100)	o__iii1-15(100)	unclassified(100)	unclassified(100)	unclassified(100)
Otu000279	147	k__Bacteria(100)	p__Proteobacteria(100)	c__Betaproteobacteria(100)	o__Gallionellales(100)	f__Gallionellaceae(100)	g__Gallionella(100)	unclassified(100)
Otu000280	110	k__Bacteria(100)	p__Proteobacteria(100)	c__Betaproteobacteria(100)	unclassified(100)	unclassified(100)	unclassified(100)	unclassified(100)
Otu000281	129	k__Bacteria(100)	p__Proteobacteria(100)	c__Betaproteobacteria(100)	o__Rhodocyclales(100)	f__Rhodocyclaceae(100)	g__Zoogloea(100)	unclassified(100)
Otu000282	129	k__Bacteria(100)	p__Bacteroidetes(100)	c__Cytophagia(100)	o__Cytophagales(100)	f__Cytophagaceae(100)	unclassified(100)	unclassified(100)
Otu000283	150	k__Bacteria(100)	p__Acidobacteria(100)	c__Acidobacteria-6(100)	o__iii1-15(100)	unclassified(100)	unclassified(100)	unclassified(100)
Otu000284	130	k__Bacteria(100)	p__Proteobacteria(100)	c__Gammaproteobacteria(100)	o__Xanthomonadales(100)	f__Xanthomonadaceae(100)	g__Dyella(100)	unclassified(88)
Otu000285	115	k__Bacteria(100)	p__Acidobacteria(100)	c__Sva0725(100)	o__Sva0725(100)	unclassified(100)	unclassified(100)	unclassified(100)
Otu000286	126	k__Bacteria(100)	p__Bacteroidetes(100)	c__Flavobacteriia(100)	o__Flavobacteriales(100)	f__Flavobacteriaceae(100)	g__Flavobacterium(100)	s__succinicans(54)
Otu000287	144	k__Bacteria(100)	p__Gemmatimonadetes(100)	c__Gemm-1(100)	unclassified(100)	unclassified(100)	unclassified(100)	unclassified(100)
Otu000288	156	k__Bacteria(100)	p__Firmicutes(100)	c__Clostridia(100)	o__Clostridiales(100)	f__Gracilibacteraceae(70)	unclassified(70)	unclassified(70)
Otu000289	119	k__Bacteria(100)	p__Bacteroidetes(100)	c__Cytophagia(100)	o__Cytophagales(100)	f__Cytophagaceae(100)	g__Flectobacillus(100)	unclassified(100)
Otu000290	165	k__Bacteria(100)	p__Proteobacteria(100)	c__Alphaproteobacteria(100)	o__Rhodobacterales(100)	f__Rhodobacteraceae(100)	g__Rhodobacter(92)	unclassified(92)
Otu000291	117	k__Bacteria(100)	p__Proteobacteria(100)	c__Gammaproteobacteria(100)	o__Xanthomonadales(100)	f__Xanthomonadaceae(100)	g__Pseudoxanthomonas(100)	s__mexicana(100)
Otu000292	126	k__Bacteria(100)	p__Firmicutes(100)	c__Bacilli(100)	o__Lactobacillales(100)	f__Streptococcaceae(100)	g__Streptococcus(100)	unclassified(100)
Otu000293	129	k__Bacteria(100)	p__Proteobacteria(100)	c__Betaproteobacteria(100)	unclassified(100)	unclassified(100)	unclassified(100)	unclassified(100)
Otu000294	118	k__Bacteria(100)	p__Bacteroidetes(100)	unclassified(100)	unclassified(100)	unclassified(100)	unclassified(100)	unclassified(100)
Otu000295	147	k__Bacteria(100)	p__Cyanobacteria(100)	c__ML635J-21(100)	unclassified(100)	unclassified(100)	unclassified(100)	unclassified(100)
Otu000296	127	k__Bacteria(100)	p__Proteobacteria(100)	c__Gammaproteobacteria(100)	o__Enterobacteriales(100)	f__Enterobacteriaceae(100)	unclassified(100)	unclassified(100)
Otu000297	152	k__Bacteria(100)	p__Proteobacteria(100)	c__Alphaproteobacteria(100)	unclassified(100)	unclassified(100)	unclassified(100)	unclassified(100)
Otu000298	117	k__Bacteria(100)	p__Proteobacteria(100)	c__Gammaproteobacteria(100)	o__Pseudomonadales(100)	f__Moraxellaceae(100)	g__Acinetobacter(100)	unclassified(98)
Otu000299	130	k__Bacteria(100)	p__Proteobacteria(100)	c__Alphaproteobacteria(100)	o__Sphingomonadales(100)	f__Sphingomonadaceae(100)	g__Sphingomonas(80)	s__wittichii(74)
Otu000300	122	k__Bacteria(100)	p__Proteobacteria(100)	c__Gammaproteobacteria(100)	o__Enterobacteriales(100)	f__Enterobacteriaceae(100)	g__Serratia(100)	s__marcescens(100)
Otu000301	129	k__Bacteria(100)	p__Proteobacteria(100)	c__Gammaproteobacteria(100)	o__Methylococcales(100)	f__Crenotrichaceae(93)	g__Crenothrix(93)	unclassified(93)
Otu000302	116	k__Bacteria(100)	p__Proteobacteria(100)	c__Betaproteobacteria(100)	o__SBla14(100)	unclassified(100)	unclassified(100)	unclassified(100)
Otu000303	128	k__Bacteria(100)	p__Bacteroidetes(100)	c__Cytophagia(100)	o__Cytophagales(100)	f__Cytophagaceae(79)	unclassified(79)	unclassified(79)
Otu000304	126	k__Bacteria(100)	p__Proteobacteria(100)	c__Deltaproteobacteria(100)	o__Desulfuromonadales(100)	f__Geobacteraceae(100)	g__Geobacter(100)	unclassified(100)
Otu000305	116	k__Bacteria(100)	p__Bacteroidetes(100)	c__Saprospirae(100)	o__Saprospirales(100)	f__Chitinophagaceae(100)	g__Niabella(99)	unclassified(99)
Otu000306	126	k__Bacteria(100)	p__Proteobacteria(100)	c__Alphaproteobacteria(100)	o__Rhodobacterales(100)	f__Hyphomonadaceae(100)	unclassified(100)	unclassified(100)
Otu000307	111	k__Bacteria(100)	p__Proteobacteria(100)	c__Betaproteobacteria(100)	o__Burkholderiales(100)	f__Comamonadaceae(100)	unclassified(88)	unclassified(88)
Otu000308	178	k__Bacteria(100)	p__GN02(100)	c__BD1-5(100)	unclassified(100)	unclassified(100)	unclassified(100)	unclassified(100)
Otu000309	150	k__Bacteria(100)	p__Proteobacteria(100)	c__Alphaproteobacteria(100)	o__Caulobacterales(100)	f__Caulobacteraceae(100)	unclassified(94)	unclassified(94)
Otu000310	162	k__Bacteria(100)	p__Actinobacteria(100)	c__Actinobacteria(100)	o__Actinomycetales(100)	f__Corynebacteriaceae(86)	g__Corynebacterium(86)	unclassified(86)
Otu000311	174	k__Bacteria(100)	p__Proteobacteria(100)	c__Zetaproteobacteria(100)	o__Mariprofundales(100)	f__Mariprofundaceae(100)	g__Mariprofundus(100)	unclassified(100)
Otu000312	146	k__Bacteria(100)	p__Cyanobacteria(100)	unclassified(100)	unclassified(100)	unclassified(100)	unclassified(100)	unclassified(100)
Otu000313	145	k__Bacteria(100)	p__Proteobacteria(100)	c__Alphaproteobacteria(100)	o__Rhizobiales(100)	unclassified(100)	unclassified(100)	unclassified(100)
Otu000314	131	k__Bacteria(100)	p__Bacteroidetes(100)	c__Cytophagia(100)	o__Cytophagales(100)	f__Cytophagaceae(99)	unclassified(99)	unclassified(99)
Otu000315	141	k__Bacteria(100)	p__OD1(100)	c__ABY1(100)	unclassified(100)	unclassified(100)	unclassified(100)	unclassified(100)
Otu000316	162	k__Bacteria(100)	p__Elusimicrobia(100)	c__Elusimicrobia(100)	o__Elusimicrobiales(100)	unclassified(100)	unclassified(100)	unclassified(100)
Otu000317	107	k__Bacteria(100)	p__Proteobacteria(100)	c__Gammaproteobacteria(100)	o__Xanthomonadales(100)	f__Xanthomonadaceae(100)	unclassified(99)	unclassified(99)
Otu000318	128	k__Bacteria(100)	p__Proteobacteria(100)	c__Alphaproteobacteria(100)	unclassified(100)	unclassified(100)	unclassified(100)	unclassified(100)
Otu000319	122	k__Bacteria(100)	p__Bacteroidetes(100)	c__Cytophagia(100)	o__Cytophagales(100)	f__Cytophagaceae(100)	g__Leadbetterella(100)	unclassified(100)
Otu000320	122	k__Bacteria(100)	p__Proteobacteria(100)	c__Gammaproteobacteria(100)	o__Legionellales(100)	f__Coxiellaceae(100)	unclassified(100)	unclassified(100)
Otu000321	121	k__Bacteria(100)	p__Actinobacteria(100)	c__Acidimicrobiia(100)	o__Acidimicrobiales(100)	f__C111(100)	unclassified(100)	unclassified(100)
Otu000322	117	k__Bacteria(100)	p__Spirochaetes(100)	c__Leptospirae(100)	o__Leptospirales(100)	f__Leptospiraceae(100)	g__Turneriella(100)	unclassified(100)
Otu000323	131	k__Bacteria(100)	p__Gemmatimonadetes(100)	c__Gemmatimonadetes(100)	o__KD8-87(100)	unclassified(100)	unclassified(100)	unclassified(100)
Otu000324	123	k__Bacteria(100)	p__Proteobacteria(100)	c__Alphaproteobacteria(100)	o__Rhizobiales(100)	f__Rhizobiaceae(96)	g__Agrobacterium(56)	unclassified(56)
Otu000325	147	k__Bacteria(100)	p__Proteobacteria(100)	c__Alphaproteobacteria(100)	o__Sphingomonadales(100)	f__Sphingomonadaceae(88)	g__Novosphingobium(51)	unclassified(51)
Otu000326	114	k__Bacteria(100)	p__Acidobacteria(100)	c__Acidobacteria-6(100)	o__iii1-15(100)	unclassified(100)	unclassified(100)	unclassified(100)
Otu000327	124	k__Bacteria(100)	p__Acidobacteria(100)	c__Acidobacteria-6(100)	o__iii1-15(100)	unclassified(100)	unclassified(100)	unclassified(100)
Otu000328	104	k__Bacteria(100)	p__Proteobacteria(100)	c__Deltaproteobacteria(100)	o__Myxococcales(100)	f__Haliangiaceae(100)	unclassified(100)	unclassified(100)
Otu000329	103	k__Bacteria(100)	p__Actinobacteria(100)	c__Thermoleophilia(100)	o__Gaiellales(100)	f__Gaiellaceae(100)	unclassified(100)	unclassified(100)
Otu000330	105	k__Bacteria(100)	p__Proteobacteria(100)	c__Gammaproteobacteria(100)	unclassified(100)	unclassified(100)	unclassified(100)	unclassified(100)
Otu000331	112	k__Bacteria(100)	p__Proteobacteria(100)	c__Gammaproteobacteria(100)	o__Xanthomonadales(100)	f__Sinobacteraceae(100)	g__Steroidobacter(99)	unclassified(99)
Otu000332	127	k__Bacteria(100)	p__Chlamydiae(100)	c__Chlamydiia(100)	o__Chlamydiales(100)	unclassified(100)	unclassified(100)	unclassified(100)
Otu000333	100	k__Bacteria(100)	p__Proteobacteria(100)	c__Betaproteobacteria(100)	o__Burkholderiales(100)	f__Comamonadaceae(100)	g__Hydrogenophaga(89)	unclassified(89)
Otu000334	104	k__Bacteria(100)	p__Bacteroidetes(100)	c__Cytophagia(100)	o__Cytophagales(100)	f__Cytophagaceae(100)	g__Runella(100)	unclassified(100)
Otu000335	102	k__Bacteria(100)	p__Proteobacteria(100)	c__Betaproteobacteria(100)	o__SBla14(100)	unclassified(100)	unclassified(100)	unclassified(100)
Otu000336	112	k__Bacteria(100)	p__Bacteroidetes(100)	unclassified(100)	unclassified(100)	unclassified(100)	unclassified(100)	unclassified(100)
Otu000337	113	k__Bacteria(100)	p__Bacteroidetes(100)	c__Bacteroidia(100)	o__Bacteroidales(100)	f__SB-1(90)	unclassified(90)	unclassified(90)
Otu000338	124	k__Bacteria(100)	p__Acidobacteria(100)	c__Chloracidobacteria(100)	o__RB41(100)	f__Ellin6075(100)	unclassified(100)	unclassified(100)
Otu000339	89	k__Bacteria(100)	p__Proteobacteria(100)	c__Betaproteobacteria(100)	o__Rhodocyclales(100)	f__Rhodocyclaceae(100)	g__Sulfuritalea(100)	unclassified(100)
Otu000340	104	k__Bacteria(100)	p__Acidobacteria(100)	c__RB25(100)	unclassified(100)	unclassified(100)	unclassified(100)	unclassified(100)
Otu000341	147	k__Bacteria(100)	p__OD1(100)	c__ABY1(100)	unclassified(100)	unclassified(100)	unclassified(100)	unclassified(100)
Otu000342	161	k__Bacteria(100)	p__Actinobacteria(100)	c__Actinobacteria(100)	o__Actinomycetales(100)	unclassified(74)	unclassified(74)	unclassified(74)
Otu000343	103	k__Bacteria(100)	p__Proteobacteria(100)	c__Alphaproteobacteria(100)	o__Rhodospirillales(100)	f__Rhodospirillaceae(100)	g__Magnetospirillum(100)	unclassified(100)
Otu000344	103	k__Bacteria(100)	p__Proteobacteria(100)	c__Gammaproteobacteria(100)	o__Alteromonadales(100)	f__OM60(100)	unclassified(100)	unclassified(100)
Otu000345	101	k__Bacteria(100)	p__Bacteroidetes(100)	c__Cytophagia(100)	o__Cytophagales(100)	f__Cytophagaceae(83)	unclassified(83)	unclassified(83)
Otu000346	95	k__Bacteria(100)	p__Proteobacteria(100)	c__Betaproteobacteria(100)	o__Burkholderiales(100)	f__Comamonadaceae(100)	unclassified(87)	unclassified(87)
Otu000347	96	k__Bacteria(100)	p__Proteobacteria(100)	c__Betaproteobacteria(100)	o__Burkholderiales(100)	f__Oxalobacteraceae(96)	g__Janthinobacterium(68)	unclassified(68)
Otu000348	103	k__Bacteria(100)	p__Actinobacteria(100)	c__Actinobacteria(100)	o__Actinomycetales(100)	f__Microbacteriaceae(100)	g__Microbacterium(82)	unclassified(77)
Otu000349	90	k__Bacteria(100)	p__Proteobacteria(100)	c__Gammaproteobacteria(100)	unclassified(100)	unclassified(100)	unclassified(100)	unclassified(100)
Otu000350	121	k__Bacteria(100)	p__Proteobacteria(100)	c__Deltaproteobacteria(100)	o__NB1-j(100)	f__NB1-i(100)	unclassified(100)	unclassified(100)
Otu000351	104	k__Bacteria(100)	p__Bacteroidetes(100)	unclassified(100)	unclassified(100)	unclassified(100)	unclassified(100)	unclassified(100)
Otu000352	116	k__Bacteria(100)	p__Proteobacteria(100)	c__Deltaproteobacteria(100)	o__Myxococcales(100)	unclassified(99)	unclassified(99)	unclassified(99)
Otu000353	134	k__Bacteria(100)	p__Firmicutes(100)	c__Clostridia(100)	o__Clostridiales(100)	f__Lachnospiraceae(100)	g__Roseburia(100)	s__faecis(92)
Otu000354	112	k__Bacteria(100)	p__Proteobacteria(100)	c__Gammaproteobacteria(100)	unclassified(100)	unclassified(100)	unclassified(100)	unclassified(100)
Otu000355	100	k__Bacteria(100)	p__Proteobacteria(100)	c__Deltaproteobacteria(100)	o__Syntrophobacterales(100)	f__Syntrophobacteraceae(100)	unclassified(100)	unclassified(100)
Otu000356	98	k__Bacteria(100)	p__Proteobacteria(100)	c__Betaproteobacteria(100)	o__Rhodocyclales(100)	f__Rhodocyclaceae(100)	unclassified(71)	unclassified(71)
Otu000357	95	k__Bacteria(100)	p__Proteobacteria(100)	c__Deltaproteobacteria(100)	o__Desulfuromonadales(100)	f__Geobacteraceae(100)	g__Geobacter(100)	unclassified(100)
Otu000358	106	k__Bacteria(100)	p__Proteobacteria(100)	c__Deltaproteobacteria(100)	o__Desulfuromonadales(100)	f__Geobacteraceae(100)	g__Geobacter(100)	unclassified(100)
Otu000359	90	k__Bacteria(100)	p__Proteobacteria(100)	c__Betaproteobacteria(100)	o__Burkholderiales(100)	f__Comamonadaceae(100)	unclassified(79)	unclassified(79)
Otu000360	116	k__Bacteria(100)	p__Acidobacteria(100)	c__Holophagae(100)	o__Holophagales(100)	f__Holophagaceae(100)	g__Geothrix(100)	unclassified(100)
Otu000361	101	k__Bacteria(100)	p__Proteobacteria(100)	c__Alphaproteobacteria(100)	o__Rhizobiales(100)	unclassified(100)	unclassified(100)	unclassified(100)
Otu000362	111	k__Bacteria(100)	p__Chlamydiae(100)	c__Chlamydiia(100)	o__Chlamydiales(100)	f__Rhabdochlamydiaceae(100)	g__Candidatus_Rhabdochlamydia(100)	unclassified(100)
Otu000363	104	k__Bacteria(100)	p__Acidobacteria(100)	c__Chloracidobacteria(100)	o__RB41(100)	f__Ellin6075(100)	unclassified(100)	unclassified(100)
Otu000364	82	k__Bacteria(100)	p__Bacteroidetes(100)	unclassified(100)	unclassified(100)	unclassified(100)	unclassified(100)	unclassified(100)
Otu000365	92	k__Bacteria(100)	p__Bacteroidetes(100)	unclassified(100)	unclassified(100)	unclassified(100)	unclassified(100)	unclassified(100)
Otu000366	106	k__Bacteria(100)	p__Acidobacteria(100)	c__Acidobacteria-6(100)	o__CCU21(100)	unclassified(100)	unclassified(100)	unclassified(100)
Otu000367	106	k__Bacteria(100)	p__Proteobacteria(100)	c__Deltaproteobacteria(100)	o__Myxococcales(100)	f__Myxococcaceae(100)	g__Anaeromyxobacter(100)	unclassified(100)
Otu000368	89	k__Bacteria(100)	p__Firmicutes(100)	c__Erysipelotrichi(100)	o__Erysipelotrichales(100)	f__Erysipelotrichaceae(100)	g__Catenibacterium(100)	unclassified(100)
Otu000369	87	k__Bacteria(100)	p__Proteobacteria(100)	c__Alphaproteobacteria(100)	unclassified(100)	unclassified(100)	unclassified(100)	unclassified(100)
Otu000370	80	k__Bacteria(100)	p__Proteobacteria(100)	c__Alphaproteobacteria(100)	unclassified(100)	unclassified(100)	unclassified(100)	unclassified(100)
Otu000371	117	k__Bacteria(100)	p__Proteobacteria(100)	c__Alphaproteobacteria(100)	o__Rhodobacterales(100)	f__Rhodobacteraceae(100)	g__Paracoccus(100)	s__aminovorans(73)
Otu000372	102	k__Bacteria(100)	p__Proteobacteria(100)	c__Betaproteobacteria(100)	o__Methylophilales(100)	f__Methylophilaceae(100)	g__Methylotenera(100)	s__mobilis(100)
Otu000373	88	k__Bacteria(100)	p__Proteobacteria(100)	c__Betaproteobacteria(100)	o__Burkholderiales(100)	f__Comamonadaceae(100)	g__Hydrogenophaga(100)	unclassified(100)
Otu000374	90	k__Bacteria(100)	p__Proteobacteria(100)	c__Gammaproteobacteria(100)	o__Xanthomonadales(100)	f__Xanthomonadaceae(100)	unclassified(78)	unclassified(78)
Otu000375	115	k__Bacteria(100)	p__Nitrospirae(100)	c__Nitrospira(100)	o__Nitrospirales(100)	f__Nitrospiraceae(100)	g__Nitrospira(100)	unclassified(100)
Otu000376	89	k__Bacteria(100)	p__Proteobacteria(100)	c__Betaproteobacteria(100)	o__Burkholderiales(100)	f__Comamonadaceae(100)	g__Rubrivivax(95)	s__gelatinosus(95)
Otu000377	115	k__Bacteria(100)	p__Chloroflexi(100)	c__Anaerolineae(100)	o__SBR1031(100)	f__A4b(100)	unclassified(100)	unclassified(100)
Otu000378	113	k__Bacteria(100)	p__Proteobacteria(100)	c__Alphaproteobacteria(100)	o__Rhizobiales(100)	f__Hyphomicrobiaceae(96)	unclassified(55)	unclassified(55)
Otu000379	106	k__Bacteria(100)	p__Chloroflexi(100)	c__TK17(100)	o__mle1-48(100)	unclassified(100)	unclassified(100)	unclassified(100)
Otu000380	123	k__Bacteria(100)	p__Proteobacteria(100)	c__Betaproteobacteria(100)	unclassified(100)	unclassified(100)	unclassified(100)	unclassified(100)
Otu000381	103	k__Bacteria(100)	p__Proteobacteria(100)	c__Betaproteobacteria(100)	unclassified(100)	unclassified(100)	unclassified(100)	unclassified(100)
Otu000382	107	k__Bacteria(100)	p__Verrucomicrobia(100)	c__Opitutae(100)	o__Opitutales(100)	f__Opitutaceae(100)	g__Opitutus(100)	unclassified(100)
Otu000383	98	k__Bacteria(100)	p__Acidobacteria(100)	c__RB25(100)	unclassified(100)	unclassified(100)	unclassified(100)	unclassified(100)
Otu000384	90	k__Bacteria(100)	p__Proteobacteria(100)	c__Deltaproteobacteria(100)	o__Myxococcales(100)	f__Myxococcaceae(100)	g__Anaeromyxobacter(100)	unclassified(100)
Otu000385	96	k__Bacteria(100)	p__Proteobacteria(100)	c__Deltaproteobacteria(100)	o__Desulfuromonadales(100)	f__Geobacteraceae(100)	g__Geobacter(100)	unclassified(100)
Otu000386	84	k__Bacteria(100)	p__Proteobacteria(100)	c__Gammaproteobacteria(100)	o__Enterobacteriales(100)	f__Enterobacteriaceae(100)	unclassified(66)	unclassified(66)
Otu000387	82	k__Bacteria(100)	p__Bacteroidetes(100)	unclassified(100)	unclassified(100)	unclassified(100)	unclassified(100)	unclassified(100)
Otu000388	111	k__Bacteria(100)	p__Proteobacteria(100)	c__Epsilonproteobacteria(100)	o__Campylobacterales(100)	f__Helicobacteraceae(100)	g__Sulfuricurvum(100)	s__kujiense(100)
Otu000389	87	k__Bacteria(100)	p__Proteobacteria(100)	c__Deltaproteobacteria(100)	o__Myxococcales(100)	f__OM27(100)	unclassified(100)	unclassified(100)
Otu000390	126	k__Bacteria(100)	p__TM7(100)	c__TM7-3(100)	o__EW055(100)	unclassified(100)	unclassified(100)	unclassified(100)
Otu000391	95	k__Bacteria(100)	p__Bacteroidetes(100)	c__Saprospirae(100)	o__Saprospirales(100)	f__Saprospiraceae(100)	unclassified(100)	unclassified(100)
Otu000392	101	k__Bacteria(100)	p__Cyanobacteria(100)	c__Oscillatoriophycideae(100)	o__Oscillatoriales(100)	f__Phormidiaceae(100)	g__Phormidium(100)	s__animale(100)
Otu000393	89	k__Bacteria(100)	p__Bacteroidetes(100)	unclassified(100)	unclassified(100)	unclassified(100)	unclassified(100)	unclassified(100)
Otu000394	112	k__Bacteria(100)	p__Planctomycetes(100)	c__Planctomycetia(100)	o__Planctomycetales(100)	f__Planctomycetaceae(100)	g__Planctomyces(100)	unclassified(100)
Otu000395	88	k__Bacteria(100)	p__Proteobacteria(100)	c__Deltaproteobacteria(100)	o__Desulfuromonadales(100)	f__Desulfuromonadaceae(90)	unclassified(90)	unclassified(90)
Otu000396	120	k__Bacteria(100)	p__Proteobacteria(100)	c__Alphaproteobacteria(100)	o__Caulobacterales(100)	f__Caulobacteraceae(100)	g__Caulobacter(100)	unclassified(97)
Otu000397	98	k__Bacteria(100)	p__Acidobacteria(100)	c__Solibacteres(100)	o__Solibacterales(100)	f__Bryobacteraceae(97)	unclassified(97)	unclassified(97)
Otu000398	88	k__Bacteria(100)	p__Proteobacteria(100)	c__Deltaproteobacteria(100)	o__Desulfuromonadales(100)	f__Pelobacteraceae(100)	unclassified(100)	unclassified(100)
Otu000399	95	k__Bacteria(100)	p__Acidobacteria(100)	c__Solibacteres(100)	o__Solibacterales(100)	unclassified(95)	unclassified(95)	unclassified(95)
Otu000400	80	k__Bacteria(100)	p__Proteobacteria(100)	c__Betaproteobacteria(100)	o__Ellin6067(100)	unclassified(100)	unclassified(100)	unclassified(100)
Otu000401	82	k__Bacteria(100)	p__Proteobacteria(100)	c__Gammaproteobacteria(100)	o__Alteromonadales(100)	f__Alteromonadaceae(100)	g__Cellvibrio(100)	unclassified(100)
Otu000402	89	k__Bacteria(100)	p__Proteobacteria(100)	c__Deltaproteobacteria(100)	o__Desulfuromonadales(100)	f__Geobacteraceae(100)	g__Geobacter(100)	unclassified(100)
Otu000403	79	k__Bacteria(100)	p__Proteobacteria(100)	c__Deltaproteobacteria(100)	o__Syntrophobacterales(100)	f__Syntrophobacteraceae(100)	unclassified(100)	unclassified(100)
Otu000404	93	k__Bacteria(100)	p__Chloroflexi(100)	c__Chloroflexi(100)	unclassified(100)	unclassified(100)	unclassified(100)	unclassified(100)
Otu000405	111	k__Bacteria(100)	p__Actinobacteria(100)	c__Actinobacteria(100)	o__Actinomycetales(100)	f__Mycobacteriaceae(100)	g__Mycobacterium(100)	unclassified(74)
Otu000406	83	k__Bacteria(100)	p__Bacteroidetes(100)	c__Sphingobacteriia(100)	o__Sphingobacteriales(100)	f__Sphingobacteriaceae(100)	g__Pedobacter(100)	unclassified(100)
Otu000407	84	k__Bacteria(100)	p__Proteobacteria(100)	c__Alphaproteobacteria(100)	unclassified(100)	unclassified(100)	unclassified(100)	unclassified(100)
Otu000408	102	k__Bacteria(100)	p__OD1(100)	c__ZB2(100)	unclassified(100)	unclassified(100)	unclassified(100)	unclassified(100)
Otu000409	126	k__Bacteria(100)	p__Acidobacteria(100)	c__Solibacteres(100)	o__Solibacterales(100)	f__Bryobacteraceae(100)	g__Bryobacter(100)	unclassified(100)
Otu000410	97	k__Bacteria(100)	p__Bacteroidetes(100)	c__Cytophagia(100)	o__Cytophagales(100)	f__Cytophagaceae(100)	g__Cytophaga(100)	unclassified(100)
Otu000411	106	k__Bacteria(100)	p__Proteobacteria(100)	c__Alphaproteobacteria(100)	o__Sphingomonadales(100)	f__Erythrobacteraceae(67)	unclassified(61)	unclassified(61)
Otu000412	91	k__Bacteria(100)	p__Actinobacteria(100)	c__Acidimicrobiia(100)	o__Acidimicrobiales(100)	f__C111(100)	unclassified(100)	unclassified(100)
Otu000413	83	k__Bacteria(100)	p__Bacteroidetes(100)	c__Bacteroidia(100)	o__Bacteroidales(100)	f__Paraprevotellaceae(100)	g__Prevotella(100)	unclassified(100)
Otu000414	75	k__Bacteria(100)	p__Proteobacteria(100)	c__Betaproteobacteria(100)	o__Gallionellales(100)	f__Gallionellaceae(100)	g__Gallionella(100)	unclassified(100)
Otu000415	91	k__Bacteria(100)	p__Bacteroidetes(100)	c__Cytophagia(100)	o__Cytophagales(100)	f__Cytophagaceae(84)	unclassified(84)	unclassified(84)
Otu000416	83	k__Bacteria(100)	p__Proteobacteria(100)	c__Gammaproteobacteria(100)	o__Xanthomonadales(100)	f__Sinobacteraceae(100)	unclassified(100)	unclassified(100)
Otu000417	96	k__Bacteria(100)	p__Bacteroidetes(100)	c__Cytophagia(100)	o__Cytophagales(100)	f__Cytophagaceae(86)	unclassified(56)	unclassified(56)
Otu000418	89	k__Bacteria(100)	p__Acidobacteria(100)	c__Solibacteres(100)	o__Solibacterales(100)	unclassified(97)	unclassified(97)	unclassified(97)
Otu000419	83	k__Bacteria(100)	p__Proteobacteria(100)	c__Betaproteobacteria(100)	o__Ellin6067(100)	unclassified(100)	unclassified(100)	unclassified(100)
Otu000420	74	k__Bacteria(100)	p__Bacteroidetes(100)	unclassified(100)	unclassified(100)	unclassified(100)	unclassified(100)	unclassified(100)
Otu000421	80	k__Bacteria(100)	p__TM7(100)	c__TM7-3(100)	unclassified(100)	unclassified(100)	unclassified(100)	unclassified(100)
Otu000422	96	k__Bacteria(100)	p__Proteobacteria(100)	c__Deltaproteobacteria(100)	o__Bdellovibrionales(100)	f__Bdellovibrionaceae(100)	g__Bdellovibrio(100)	unclassified(100)
Otu000423	113	k__Bacteria(100)	p__WPS-2(100)	unclassified(100)	unclassified(100)	unclassified(100)	unclassified(100)	unclassified(100)
Otu000424	85	k__Bacteria(100)	p__Acidobacteria(100)	c__Holophagae(100)	o__Holophagales(100)	f__Holophagaceae(100)	unclassified(100)	unclassified(100)
Otu000425	99	k__Bacteria(100)	p__Bacteroidetes(100)	c__Saprospirae(100)	o__Saprospirales(100)	f__Chitinophagaceae(100)	unclassified(100)	unclassified(100)
Otu000426	90	k__Bacteria(100)	p__Chloroflexi(100)	c__Anaerolineae(100)	o__envOPS12(100)	unclassified(100)	unclassified(100)	unclassified(100)
Otu000427	81	k__Bacteria(100)	p__Proteobacteria(100)	c__Gammaproteobacteria(100)	o__Alteromonadales(100)	f__OM60(100)	unclassified(100)	unclassified(100)
Otu000428	88	k__Bacteria(100)	p__Firmicutes(100)	c__Clostridia(100)	o__Clostridiales(100)	f__Ruminococcaceae(100)	g__Faecalibacterium(100)	s__prausnitzii(100)
Otu000429	100	k__Bacteria(100)	p__Proteobacteria(100)	c__Alphaproteobacteria(100)	o__Rhizobiales(100)	f__Hyphomicrobiaceae(79)	g__Rhodoplanes(79)	unclassified(79)
Otu000430	91	k__Bacteria(100)	p__Proteobacteria(100)	c__Gammaproteobacteria(100)	o__Pseudomonadales(100)	f__Moraxellaceae(100)	g__Alkanindiges(100)	unclassified(100)
Otu000431	86	k__Bacteria(100)	p__Proteobacteria(100)	c__Gammaproteobacteria(100)	o__Pseudomonadales(100)	f__Pseudomonadaceae(100)	g__Pseudomonas(100)	s__veronii(92)
Otu000432	91	k__Bacteria(100)	p__Proteobacteria(100)	c__Alphaproteobacteria(100)	o__Rhodobacterales(100)	f__Hyphomonadaceae(100)	unclassified(100)	unclassified(100)
Otu000433	93	k__Bacteria(100)	p__Proteobacteria(100)	c__Betaproteobacteria(100)	o__Gallionellales(100)	f__Gallionellaceae(100)	g__Gallionella(100)	unclassified(100)
Otu000434	113	k__Bacteria(100)	p__Actinobacteria(100)	c__Actinobacteria(100)	o__Bifidobacteriales(100)	f__Bifidobacteriaceae(100)	g__Bifidobacterium(100)	s__adolescentis(100)
Otu000435	75	k__Bacteria(100)	p__Proteobacteria(100)	c__Betaproteobacteria(100)	o__Burkholderiales(100)	f__Comamonadaceae(100)	unclassified(100)	unclassified(100)
Otu000436	95	k__Bacteria(100)	p__Acidobacteria(100)	c__Chloracidobacteria(100)	o__RB41(100)	f__Ellin6075(100)	unclassified(100)	unclassified(100)
Otu000437	78	k__Bacteria(100)	p__Proteobacteria(100)	c__Betaproteobacteria(100)	o__Burkholderiales(100)	f__Oxalobacteraceae(100)	unclassified(100)	unclassified(100)
Otu000438	76	k__Bacteria(100)	p__Bacteroidetes(100)	c__Cytophagia(100)	o__Cytophagales(100)	f__Cytophagaceae(95)	unclassified(95)	unclassified(95)
Otu000439	73	k__Bacteria(100)	p__Proteobacteria(100)	c__Betaproteobacteria(100)	o__Burkholderiales(100)	f__Comamonadaceae(100)	unclassified(100)	unclassified(100)
Otu000440	91	k__Bacteria(100)	p__Planctomycetes(100)	c__Planctomycetia(100)	o__Planctomycetales(100)	f__Planctomycetaceae(100)	g__Planctomyces(100)	unclassified(100)
Otu000441	78	k__Bacteria(100)	p__Proteobacteria(100)	c__Betaproteobacteria(100)	o__Rhodocyclales(100)	f__Rhodocyclaceae(100)	g__Sulfuritalea(99)	unclassified(99)
Otu000442	93	k__Bacteria(100)	p__Tenericutes(100)	c__Mollicutes(100)	o__Anaeroplasmatales(100)	f__Anaeroplasmataceae(100)	g__Asteroleplasma(100)	unclassified(100)
Otu000443	108	k__Bacteria(100)	p__TM7(100)	c__TM7-1(100)	unclassified(100)	unclassified(100)	unclassified(100)	unclassified(100)
Otu000444	78	k__Bacteria(100)	p__Proteobacteria(100)	c__Betaproteobacteria(100)	o__Burkholderiales(100)	f__Comamonadaceae(100)	g__Rhodoferax(86)	unclassified(86)
Otu000445	70	k__Bacteria(100)	p__Proteobacteria(100)	c__Betaproteobacteria(100)	o__Burkholderiales(100)	f__Comamonadaceae(100)	g__Rubrivivax(73)	s__gelatinosus(73)
Otu000446	82	k__Bacteria(100)	p__Bacteroidetes(100)	c__Bacteroidia(100)	o__Bacteroidales(100)	f__SB-1(100)	unclassified(100)	unclassified(100)
Otu000447	91	k__Bacteria(100)	p__Bacteroidetes(100)	c__Cytophagia(100)	o__Cytophagales(100)	f__Cytophagaceae(73)	unclassified(73)	unclassified(73)
Otu000448	66	k__Bacteria(100)	p__Planctomycetes(100)	c__Planctomycetia(100)	o__Pirellulales(100)	f__Pirellulaceae(100)	unclassified(100)	unclassified(100)
Otu000449	96	k__Bacteria(100)	p__Acidobacteria(100)	c__RB25(100)	unclassified(100)	unclassified(100)	unclassified(100)	unclassified(100)
Otu000450	72	k__Bacteria(100)	p__Bacteroidetes(100)	c__Cytophagia(100)	o__Cytophagales(100)	unclassified(67)	unclassified(67)	unclassified(67)
Otu000451	82	k__Bacteria(100)	p__Bacteroidetes(100)	c__Saprospirae(100)	o__Saprospirales(100)	f__Chitinophagaceae(100)	unclassified(100)	unclassified(100)
Otu000452	93	k__Bacteria(100)	p__Bacteroidetes(100)	c__Bacteroidia(100)	o__Bacteroidales(100)	f__Bacteroidaceae(97)	g__Bacteroides(97)	unclassified(97)
Otu000453	108	k__Bacteria(100)	p__Cyanobacteria(100)	unclassified(100)	unclassified(100)	unclassified(100)	unclassified(100)	unclassified(100)
Otu000454	78	k__Bacteria(100)	p__Acidobacteria(100)	c__Holophagae(100)	o__Holophagales(100)	f__Holophagaceae(100)	unclassified(99)	unclassified(99)
Otu000455	70	k__Bacteria(100)	p__Proteobacteria(100)	c__Deltaproteobacteria(100)	o__Bdellovibrionales(100)	f__Bdellovibrionaceae(100)	g__Bdellovibrio(100)	unclassified(100)
Otu000456	157	k__Bacteria(100)	p__Bacteroidetes(100)	c__Sphingobacteriia(100)	o__Sphingobacteriales(100)	unclassified(100)	unclassified(100)	unclassified(100)
Otu000457	81	k__Bacteria(100)	p__Proteobacteria(100)	c__Deltaproteobacteria(100)	o__Desulfuromonadales(100)	f__Geobacteraceae(98)	g__Geobacter(98)	unclassified(98)
Otu000458	76	k__Bacteria(100)	p__Bacteroidetes(100)	c__Bacteroidia(100)	o__Bacteroidales(100)	f__Porphyromonadaceae(100)	g__Paludibacter(100)	unclassified(100)
Otu000459	81	k__Bacteria(100)	p__Proteobacteria(100)	c__Alphaproteobacteria(100)	o__Rhizobiales(100)	unclassified(93)	unclassified(93)	unclassified(93)
Otu000460	95	k__Bacteria(100)	p__Chloroflexi(100)	c__Anaerolineae(100)	o__H39(100)	unclassified(100)	unclassified(100)	unclassified(100)
Otu000461	80	k__Bacteria(100)	p__Bacteroidetes(100)	unclassified(100)	unclassified(100)	unclassified(100)	unclassified(100)	unclassified(100)
Otu000462	77	k__Bacteria(100)	p__Planctomycetes(100)	c__BD7-11(100)	unclassified(100)	unclassified(100)	unclassified(100)	unclassified(100)
Otu000463	72	k__Bacteria(100)	p__Proteobacteria(100)	c__Betaproteobacteria(100)	unclassified(100)	unclassified(100)	unclassified(100)	unclassified(100)
Otu000464	71	k__Bacteria(100)	p__Proteobacteria(100)	c__Betaproteobacteria(100)	o__Burkholderiales(100)	f__Comamonadaceae(100)	unclassified(96)	unclassified(96)
Otu000465	84	k__Bacteria(100)	p__Actinobacteria(100)	c__Actinobacteria(100)	o__Actinomycetales(100)	f__Intrasporangiaceae(100)	unclassified(62)	unclassified(62)
Otu000466	75	k__Bacteria(100)	p__Bacteroidetes(100)	c__Saprospirae(100)	o__Saprospirales(100)	f__Saprospiraceae(100)	unclassified(100)	unclassified(100)
Otu000467	79	k__Bacteria(100)	p__Proteobacteria(100)	c__Gammaproteobacteria(100)	unclassified(100)	unclassified(100)	unclassified(100)	unclassified(100)
Otu000468	99	k__Bacteria(100)	p__Acidobacteria(100)	c__Acidobacteria-6(100)	o__iii1-15(100)	f__mb2424(100)	unclassified(100)	unclassified(100)
Otu000469	101	k__Bacteria(100)	p__Actinobacteria(100)	c__Coriobacteriia(100)	o__Coriobacteriales(100)	f__Coriobacteriaceae(100)	g__Collinsella(100)	s__aerofaciens(100)
Otu000470	94	k__Bacteria(100)	p__Chloroflexi(100)	c__Anaerolineae(100)	o__envOPS12(100)	unclassified(100)	unclassified(100)	unclassified(100)
Otu000471	91	k__Bacteria(100)	p__Acidobacteria(100)	c__DA052(100)	o__Ellin6513(100)	unclassified(100)	unclassified(100)	unclassified(100)
Otu000472	69	k__Bacteria(100)	p__Proteobacteria(100)	c__Deltaproteobacteria(100)	o__NB1-j(100)	f__NB1-i(100)	unclassified(100)	unclassified(100)
Otu000473	71	k__Bacteria(100)	p__Bacteroidetes(100)	unclassified(100)	unclassified(100)	unclassified(100)	unclassified(100)	unclassified(100)
Otu000474	101	k__Bacteria(100)	p__Planctomycetes(100)	c__Planctomycetia(100)	o__Pirellulales(100)	f__Pirellulaceae(100)	unclassified(100)	unclassified(100)
Otu000475	94	k__Bacteria(100)	p__Proteobacteria(100)	c__Alphaproteobacteria(100)	o__Rhodobacterales(100)	f__Rhodobacteraceae(100)	g__Rhodobacter(82)	unclassified(82)
Otu000476	74	k__Bacteria(100)	p__WS3(100)	c__PRR-12(100)	o__Sediment-1(100)	f__PRR-10(100)	unclassified(100)	unclassified(100)
Otu000477	66	k__Bacteria(100)	p__Proteobacteria(100)	c__Betaproteobacteria(100)	o__Ellin6067(100)	unclassified(100)	unclassified(100)	unclassified(100)
Otu000478	70	k__Bacteria(100)	p__Bacteroidetes(100)	c__Bacteroidia(100)	o__Bacteroidales(100)	f__Prevotellaceae(100)	g__Prevotella(100)	s__stercorea(100)
Otu000479	69	k__Bacteria(100)	p__Acidobacteria(100)	c__Acidobacteria-6(100)	o__CCU21(100)	unclassified(100)	unclassified(100)	unclassified(100)
Otu000480	82	k__Bacteria(100)	p__Chlorobi(100)	c__BSV26(100)	o__VC38(100)	unclassified(100)	unclassified(100)	unclassified(100)
Otu000481	79	k__Bacteria(100)	p__OD1(100)	c__ZB2(100)	unclassified(100)	unclassified(100)	unclassified(100)	unclassified(100)
Otu000482	80	k__Bacteria(100)	p__Proteobacteria(100)	c__Alphaproteobacteria(100)	unclassified(100)	unclassified(100)	unclassified(100)	unclassified(100)
Otu000483	101	k__Bacteria(100)	p__Planctomycetes(100)	c__Planctomycetia(100)	o__Pirellulales(100)	f__Pirellulaceae(100)	unclassified(100)	unclassified(100)
Otu000484	73	k__Bacteria(100)	p__Bacteroidetes(100)	c__Flavobacteriia(100)	o__Flavobacteriales(100)	f__Flavobacteriaceae(100)	g__Flavobacterium(100)	s__succinicans(92)
Otu000485	63	k__Bacteria(100)	p__Planctomycetes(100)	c__Planctomycetia(100)	o__Planctomycetales(100)	f__Planctomycetaceae(100)	g__Planctomyces(100)	unclassified(100)
Otu000486	86	k__Bacteria(100)	p__Acidobacteria(100)	c__Acidobacteria-6(100)	o__iii1-15(100)	unclassified(100)	unclassified(100)	unclassified(100)
Otu000487	86	k__Bacteria(100)	p__Proteobacteria(100)	c__Deltaproteobacteria(100)	o__Bdellovibrionales(100)	f__Bdellovibrionaceae(100)	g__Bdellovibrio(100)	s__bacteriovorus(100)
Otu000488	69	k__Bacteria(100)	p__Verrucomicrobia(100)	c__Opitutae(100)	o__Opitutales(100)	f__Opitutaceae(100)	g__Opitutus(100)	unclassified(100)
Otu000489	124	k__Bacteria(100)	p__GN02(100)	c__GKS2-174(100)	unclassified(100)	unclassified(100)	unclassified(100)	unclassified(100)
Otu000490	73	k__Bacteria(100)	p__OP3(100)	c__BD4-9(100)	unclassified(100)	unclassified(100)	unclassified(100)	unclassified(100)
Otu000491	71	k__Bacteria(100)	p__Bacteroidetes(100)	unclassified(100)	unclassified(100)	unclassified(100)	unclassified(100)	unclassified(100)
Otu000492	78	k__Bacteria(100)	p__Acidobacteria(100)	c__Solibacteres(100)	o__Solibacterales(100)	unclassified(100)	unclassified(100)	unclassified(100)
Otu000493	102	k__Bacteria(100)	p__Chloroflexi(100)	c__TK17(100)	o__mle1-48(100)	unclassified(100)	unclassified(100)	unclassified(100)
Otu000494	84	k__Bacteria(100)	p__Proteobacteria(100)	c__Gammaproteobacteria(100)	o__Thiotrichales(100)	f__Thiotrichaceae(100)	g__Thiothrix(100)	s__eikelboomii(100)
Otu000495	70	k__Bacteria(100)	p__Proteobacteria(100)	c__Betaproteobacteria(100)	o__MND1(100)	unclassified(100)	unclassified(100)	unclassified(100)
Otu000496	74	k__Bacteria(100)	p__Bacteroidetes(100)	c__Flavobacteriia(100)	o__Flavobacteriales(100)	f__Flavobacteriaceae(100)	g__Flavobacterium(100)	unclassified(99)
Otu000497	61	k__Bacteria(100)	p__Bacteroidetes(100)	unclassified(100)	unclassified(100)	unclassified(100)	unclassified(100)	unclassified(100)
Otu000498	88	k__Bacteria(100)	p__Proteobacteria(100)	c__Alphaproteobacteria(100)	o__Rhodospirillales(100)	unclassified(72)	unclassified(72)	unclassified(72)
Otu000499	67	k__Bacteria(100)	p__Proteobacteria(100)	c__Betaproteobacteria(100)	o__Burkholderiales(100)	f__Comamonadaceae(100)	unclassified(99)	unclassified(99)
Otu000500	69	k__Bacteria(100)	p__Proteobacteria(100)	c__Betaproteobacteria(100)	o__Burkholderiales(100)	f__Comamonadaceae(100)	g__Simplicispira(100)	unclassified(100)
Otu000501	72	k__Bacteria(100)	p__Verrucomicrobia(100)	c__Pedosphaerae(100)	o__Pedosphaerales(100)	f__R4-41B(100)	unclassified(100)	unclassified(100)
Otu000502	81	k__Bacteria(100)	p__Bacteroidetes(100)	c__Cytophagia(100)	o__Cytophagales(100)	f__Cytophagaceae(81)	unclassified(81)	unclassified(81)
Otu000503	74	k__Bacteria(100)	p__Bacteroidetes(100)	c__Flavobacteriia(100)	o__Flavobacteriales(100)	f__Flavobacteriaceae(100)	g__Flavobacterium(100)	s__succinicans(64)
Otu000504	79	k__Bacteria(100)	p__Bacteroidetes(100)	c__Flavobacteriia(100)	o__Flavobacteriales(100)	f__Flavobacteriaceae(100)	g__Flavobacterium(100)	unclassified(100)
Otu000505	71	k__Bacteria(100)	p__Proteobacteria(100)	c__Gammaproteobacteria(100)	o__Chromatiales(100)	f__Halothiobacillaceae(100)	g__Thiovirga(100)	unclassified(100)
Otu000506	79	k__Bacteria(100)	p__Proteobacteria(100)	c__Alphaproteobacteria(100)	o__Rhizobiales(100)	f__Hyphomicrobiaceae(100)	g__Hyphomicrobium(100)	unclassified(88)
Otu000507	73	k__Bacteria(100)	p__Proteobacteria(100)	c__Betaproteobacteria(100)	o__Rhodocyclales(100)	f__Rhodocyclaceae(100)	g__Dechloromonas(80)	unclassified(80)
Otu000508	74	k__Bacteria(100)	p__Proteobacteria(100)	c__Deltaproteobacteria(100)	o__Bdellovibrionales(100)	f__Bacteriovoracaceae(100)	unclassified(100)	unclassified(100)
Otu000509	87	k__Bacteria(100)	p__OD1(100)	c__ABY1(100)	unclassified(100)	unclassified(100)	unclassified(100)	unclassified(100)
Otu000510	66	k__Bacteria(100)	p__Bacteroidetes(100)	c__Cytophagia(100)	o__Cytophagales(100)	unclassified(100)	unclassified(100)	unclassified(100)
Otu000511	64	k__Bacteria(100)	p__Bacteroidetes(100)	c__Cytophagia(100)	o__Cytophagales(100)	f__Cytophagaceae(100)	g__Emticicia(100)	unclassified(100)
Otu000512	79	k__Bacteria(100)	p__Bacteroidetes(100)	unclassified(100)	unclassified(100)	unclassified(100)	unclassified(100)	unclassified(100)
Otu000513	91	k__Bacteria(100)	p__Actinobacteria(100)	c__Actinobacteria(100)	o__Actinomycetales(100)	unclassified(100)	unclassified(100)	unclassified(100)
Otu000514	74	k__Bacteria(100)	p__Bacteroidetes(100)	c__Cytophagia(100)	o__Cytophagales(100)	f__Cytophagaceae(95)	unclassified(95)	unclassified(95)
Otu000515	71	k__Bacteria(100)	p__Bacteroidetes(100)	c__Flavobacteriia(100)	o__Flavobacteriales(100)	f__Flavobacteriaceae(100)	g__Flavobacterium(100)	unclassified(100)
Otu000516	66	k__Bacteria(100)	p__Proteobacteria(100)	c__Deltaproteobacteria(100)	o__Myxococcales(100)	f__Myxococcaceae(100)	g__Anaeromyxobacter(100)	unclassified(100)
Otu000517	93	k__Bacteria(100)	unclassified(100)	unclassified(100)	unclassified(100)	unclassified(100)	unclassified(100)	unclassified(100)
Otu000518	65	k__Bacteria(100)	p__Verrucomicrobia(100)	c__Pedosphaerae(100)	o__Pedosphaerales(100)	f__R4-41B(100)	unclassified(100)	unclassified(100)
Otu000519	74	k__Bacteria(100)	p__Armatimonadetes(100)	c__Fimbriimonadia(100)	o__Fimbriimonadales(100)	f__Fimbriimonadaceae(100)	g__Fimbriimonas(100)	unclassified(100)
Otu000520	69	k__Bacteria(100)	p__Actinobacteria(100)	c__Actinobacteria(100)	o__Actinomycetales(100)	f__Actinomycetaceae(100)	g__Actinomyces(100)	unclassified(100)
Otu000521	67	k__Bacteria(100)	p__Proteobacteria(100)	c__Deltaproteobacteria(100)	o__Desulfuromonadales(100)	f__Geobacteraceae(100)	g__Geobacter(100)	s__lovleyi(86)
Otu000522	79	k__Bacteria(100)	p__OD1(100)	c__ZB2(100)	unclassified(100)	unclassified(100)	unclassified(100)	unclassified(100)
Otu000523	69	k__Bacteria(100)	p__Proteobacteria(100)	c__Deltaproteobacteria(100)	o__Myxococcales(100)	f__Myxococcaceae(56)	unclassified(56)	unclassified(56)
Otu000524	61	k__Bacteria(100)	p__Proteobacteria(100)	c__Betaproteobacteria(100)	o__Rhodocyclales(100)	f__Rhodocyclaceae(100)	g__Denitratisoma(100)	unclassified(100)
Otu000525	76	k__Bacteria(100)	p__Proteobacteria(100)	c__Deltaproteobacteria(100)	o__Bdellovibrionales(100)	f__Bdellovibrionaceae(100)	g__Bdellovibrio(100)	unclassified(100)
Otu000526	74	k__Bacteria(100)	p__Actinobacteria(100)	c__Thermoleophilia(100)	o__Gaiellales(100)	f__Gaiellaceae(100)	unclassified(100)	unclassified(100)
Otu000527	73	k__Bacteria(100)	p__Proteobacteria(100)	c__Gammaproteobacteria(100)	o__Xanthomonadales(100)	f__Sinobacteraceae(99)	unclassified(99)	unclassified(99)
Otu000528	67	k__Bacteria(100)	p__Proteobacteria(100)	c__Betaproteobacteria(100)	o__Ellin6067(100)	unclassified(100)	unclassified(100)	unclassified(100)
Otu000529	96	k__Bacteria(100)	p__Proteobacteria(100)	c__Alphaproteobacteria(100)	o__Sphingomonadales(100)	f__Sphingomonadaceae(100)	g__Sphingomonas(78)	s__wittichii(78)
Otu000530	76	k__Bacteria(100)	p__Actinobacteria(100)	c__Actinobacteria(100)	o__Actinomycetales(100)	unclassified(100)	unclassified(100)	unclassified(100)
Otu000531	60	k__Bacteria(100)	p__Proteobacteria(100)	c__Betaproteobacteria(100)	o__Rhodocyclales(100)	f__Rhodocyclaceae(100)	g__Sulfuritalea(100)	unclassified(100)
Otu000532	64	k__Bacteria(100)	p__Proteobacteria(100)	c__Betaproteobacteria(100)	o__Rhodocyclales(100)	f__Rhodocyclaceae(100)	g__Sterolibacterium(100)	unclassified(100)
Otu000533	85	k__Bacteria(100)	p__Proteobacteria(100)	c__Deltaproteobacteria(100)	o__Bdellovibrionales(100)	f__Bdellovibrionaceae(100)	g__Bdellovibrio(100)	unclassified(100)
Otu000534	75	k__Bacteria(100)	p__Proteobacteria(100)	c__Alphaproteobacteria(100)	o__Sphingomonadales(100)	f__Sphingomonadaceae(100)	unclassified(67)	unclassified(67)
Otu000535	71	k__Bacteria(100)	p__Proteobacteria(100)	c__Gammaproteobacteria(100)	o__Xanthomonadales(100)	f__Sinobacteraceae(100)	unclassified(100)	unclassified(100)
Otu000536	76	k__Bacteria(100)	p__Chlorobi(100)	c__BSV26(100)	o__PK329(100)	unclassified(100)	unclassified(100)	unclassified(100)
Otu000537	66	k__Bacteria(100)	p__Proteobacteria(100)	c__Gammaproteobacteria(100)	unclassified(100)	unclassified(100)	unclassified(100)	unclassified(100)
Otu000538	63	k__Bacteria(100)	p__Proteobacteria(100)	c__Betaproteobacteria(100)	unclassified(100)	unclassified(100)	unclassified(100)	unclassified(100)
Otu000539	61	k__Bacteria(100)	p__Proteobacteria(100)	c__Betaproteobacteria(100)	o__Burkholderiales(100)	f__Comamonadaceae(100)	g__Leptothrix(78)	unclassified(78)
Otu000540	62	k__Bacteria(100)	p__Proteobacteria(100)	c__Betaproteobacteria(100)	o__Burkholderiales(100)	f__Comamonadaceae(100)	unclassified(100)	unclassified(100)
Otu000541	72	k__Bacteria(100)	p__Actinobacteria(100)	c__Acidimicrobiia(100)	o__Acidimicrobiales(100)	f__JdFBGBact(100)	unclassified(100)	unclassified(100)
Otu000542	60	k__Bacteria(100)	p__Bacteroidetes(100)	unclassified(100)	unclassified(100)	unclassified(100)	unclassified(100)	unclassified(100)
Otu000543	65	k__Bacteria(100)	p__Bacteroidetes(100)	c__Bacteroidia(100)	o__Bacteroidales(100)	f__SB-1(100)	unclassified(100)	unclassified(100)
Otu000544	65	k__Bacteria(100)	p__Proteobacteria(100)	c__Deltaproteobacteria(100)	o__Desulfuromonadales(100)	unclassified(88)	unclassified(88)	unclassified(88)
Otu000545	69	k__Bacteria(100)	p__Bacteroidetes(100)	c__Saprospirae(100)	o__Saprospirales(100)	f__Chitinophagaceae(100)	g__Sediminibacterium(100)	unclassified(100)
Otu000546	64	k__Bacteria(100)	p__Acidobacteria(100)	c__Acidobacteria-6(100)	o__iii1-15(100)	unclassified(100)	unclassified(100)	unclassified(100)
Otu000547	68	k__Bacteria(100)	p__Proteobacteria(100)	c__Deltaproteobacteria(100)	o__Desulfobacterales(100)	f__Desulfobacteraceae(100)	unclassified(87)	unclassified(87)
Otu000548	72	k__Bacteria(100)	p__Planctomycetes(100)	c__Planctomycetia(100)	o__Pirellulales(100)	f__Pirellulaceae(100)	unclassified(100)	unclassified(100)
Otu000549	63	k__Bacteria(100)	p__Bacteroidetes(100)	c__Saprospirae(100)	o__Saprospirales(100)	f__Chitinophagaceae(100)	unclassified(100)	unclassified(100)
Otu000550	82	k__Bacteria(100)	p__Firmicutes(100)	c__Bacilli(100)	o__Bacillales(100)	f__Bacillaceae(99)	g__Bacillus(98)	unclassified(98)
Otu000551	69	k__Bacteria(100)	p__Bacteroidetes(100)	unclassified(100)	unclassified(100)	unclassified(100)	unclassified(100)	unclassified(100)
Otu000552	75	k__Bacteria(100)	p__Bacteroidetes(100)	c__Bacteroidia(100)	o__Bacteroidales(100)	f__Bacteroidaceae(100)	g__Bacteroides(100)	unclassified(100)
Otu000553	68	k__Bacteria(100)	p__Bacteroidetes(100)	c__Bacteroidia(100)	o__Bacteroidales(100)	f__Prevotellaceae(100)	g__Prevotella(100)	s__stercorea(100)
Otu000554	78	k__Bacteria(100)	p__Chloroflexi(100)	c__Ellin6529(100)	unclassified(100)	unclassified(100)	unclassified(100)	unclassified(100)
Otu000555	75	k__Bacteria(100)	p__Planctomycetes(100)	c__Planctomycetia(100)	o__Pirellulales(100)	f__Pirellulaceae(100)	unclassified(100)	unclassified(100)
Otu000556	69	k__Bacteria(100)	p__Chlorobi(100)	c__SJA-28(100)	unclassified(100)	unclassified(100)	unclassified(100)	unclassified(100)
Otu000557	64	k__Bacteria(100)	p__Proteobacteria(100)	c__Betaproteobacteria(100)	o__Burkholderiales(100)	f__Comamonadaceae(100)	g__Rubrivivax(69)	s__gelatinosus(69)
Otu000558	61	k__Bacteria(100)	p__Proteobacteria(100)	c__Gammaproteobacteria(100)	o__Pasteurellales(100)	f__Pasteurellaceae(100)	g__Haemophilus(100)	s__parainfluenzae(100)
Otu000559	65	k__Bacteria(100)	p__Proteobacteria(100)	c__Alphaproteobacteria(100)	o__Rhizobiales(100)	f__Phyllobacteriaceae(64)	unclassified	unclassified
Otu000560	84	k__Bacteria(100)	p__Proteobacteria(100)	c__Deltaproteobacteria(100)	o__Myxococcales(100)	f__OM27(100)	unclassified(100)	unclassified(100)
Otu000561	72	k__Bacteria(100)	p__Bacteroidetes(100)	c__Saprospirae(100)	o__Saprospirales(100)	f__Chitinophagaceae(100)	unclassified(100)	unclassified(100)
Otu000562	71	k__Bacteria(100)	p__Actinobacteria(100)	unclassified(100)	unclassified(100)	unclassified(100)	unclassified(100)	unclassified(100)
Otu000563	87	k__Bacteria(100)	p__Elusimicrobia(100)	c__Elusimicrobia(100)	o__Elusimicrobiales(100)	unclassified(100)	unclassified(100)	unclassified(100)
Otu000564	81	k__Bacteria(100)	p__Actinobacteria(100)	c__Actinobacteria(100)	o__Actinomycetales(100)	f__Actinomycetaceae(100)	g__Actinobaculum(100)	unclassified(100)
Otu000565	77	k__Bacteria(100)	p__Chloroflexi(100)	c__Anaerolineae(100)	o__Caldilineales(100)	f__Caldilineaceae(100)	unclassified(100)	unclassified(100)
Otu000566	62	k__Bacteria(100)	p__Proteobacteria(100)	c__Alphaproteobacteria(100)	o__Rhodobacterales(100)	f__Hyphomonadaceae(100)	unclassified(100)	unclassified(100)
Otu000567	86	k__Bacteria(100)	p__OD1(100)	c__ABY1(100)	unclassified(100)	unclassified(100)	unclassified(100)	unclassified(100)
Otu000568	67	k__Bacteria(100)	p__Proteobacteria(100)	c__Gammaproteobacteria(100)	o__Pseudomonadales(100)	f__Moraxellaceae(100)	unclassified(100)	unclassified(100)
Otu000569	78	k__Bacteria(100)	p__Proteobacteria(100)	c__Gammaproteobacteria(100)	o__Pseudomonadales(100)	f__Moraxellaceae(100)	unclassified(67)	unclassified(67)
Otu000570	67	k__Bacteria(100)	p__Bacteroidetes(100)	c__Bacteroidia(100)	o__Bacteroidales(100)	f__SB-1(63)	unclassified(63)	unclassified(63)
Otu000571	92	k__Bacteria(100)	p__Spirochaetes(100)	c__Leptospirae(100)	o__Leptospirales(100)	f__Leptospiraceae(100)	g__Leptospira(100)	unclassified(100)
Otu000572	66	k__Bacteria(100)	p__Proteobacteria(100)	c__Gammaproteobacteria(100)	o__Aeromonadales(100)	f__Aeromonadaceae(100)	unclassified(100)	unclassified(100)
Otu000573	57	k__Bacteria(100)	p__Proteobacteria(100)	c__Gammaproteobacteria(100)	o__Alteromonadales(100)	f__125ds10(100)	unclassified(100)	unclassified(100)
Otu000574	62	k__Bacteria(100)	p__Verrucomicrobia(100)	c__Spartobacteria(100)	o__Chthoniobacterales(100)	f__Chthoniobacteraceae(100)	g__Chthoniobacter(100)	unclassified(100)
Otu000575	74	k__Bacteria(100)	p__OD1(100)	c__SM2F11(100)	unclassified(100)	unclassified(100)	unclassified(100)	unclassified(100)
Otu000576	63	k__Bacteria(100)	p__Proteobacteria(100)	c__Deltaproteobacteria(100)	o__Desulfuromonadales(100)	f__Geobacteraceae(99)	g__Geobacter(99)	unclassified(99)
Otu000577	79	k__Bacteria(100)	p__Proteobacteria(100)	c__Alphaproteobacteria(100)	o__BD7-3(100)	unclassified(100)	unclassified(100)	unclassified(100)
Otu000578	65	k__Bacteria(100)	p__Acidobacteria(100)	c__Acidobacteria-6(100)	o__CCU21(100)	unclassified(100)	unclassified(100)	unclassified(100)
Otu000579	63	k__Bacteria(100)	p__Proteobacteria(100)	c__Betaproteobacteria(100)	o__Rhodocyclales(100)	f__Rhodocyclaceae(100)	g__Uliginosibacterium(100)	unclassified(100)
Otu000580	60	k__Bacteria(100)	p__Bacteroidetes(100)	c__Flavobacteriia(100)	o__Flavobacteriales(100)	f__Weeksellaceae(100)	g__Cloacibacterium(100)	unclassified(100)
Otu000581	67	k__Bacteria(100)	p__Bacteroidetes(100)	c__Flavobacteriia(100)	o__Flavobacteriales(100)	f__Cryomorphaceae(100)	unclassified(100)	unclassified(100)
Otu000582	66	k__Bacteria(100)	p__Proteobacteria(100)	c__Deltaproteobacteria(100)	o__Desulfuromonadales(100)	f__Geobacteraceae(91)	g__Geobacter(91)	unclassified(91)
Otu000583	70	k__Bacteria(100)	p__Bacteroidetes(100)	c__Saprospirae(100)	o__Saprospirales(100)	f__Saprospiraceae(100)	unclassified(100)	unclassified(100)
Otu000584	93	k__Bacteria(100)	p__Proteobacteria(100)	c__Gammaproteobacteria(100)	o__Methylococcales(100)	unclassified(100)	unclassified(100)	unclassified(100)
Otu000585	74	k__Bacteria(100)	p__Firmicutes(100)	c__Clostridia(100)	o__Clostridiales(100)	unclassified(82)	unclassified(82)	unclassified(82)
Otu000586	76	k__Bacteria(100)	p__Proteobacteria(100)	c__Alphaproteobacteria(100)	o__Rhizobiales(100)	f__Hyphomicrobiaceae(100)	g__Rhodoplanes(100)	unclassified(100)
Otu000587	81	k__Bacteria(100)	p__Firmicutes(100)	c__Clostridia(100)	o__Clostridiales(100)	f__Acidaminobacteraceae(78)	g__Fusibacter(66)	unclassified(66)
Otu000588	61	k__Bacteria(100)	p__Bacteroidetes(100)	c__Flavobacteriia(100)	o__Flavobacteriales(100)	f__Weeksellaceae(100)	g__Cloacibacterium(100)	unclassified(100)
Otu000589	62	k__Bacteria(100)	p__Proteobacteria(100)	c__Gammaproteobacteria(100)	o__Alteromonadales(100)	f__Chromatiaceae(100)	g__Rheinheimera(100)	unclassified(100)
Otu000590	59	k__Bacteria(100)	p__Proteobacteria(100)	c__Betaproteobacteria(100)	o__Burkholderiales(100)	f__Comamonadaceae(100)	unclassified(94)	unclassified(94)
Otu000591	82	k__Bacteria(100)	p__TM7(100)	c__TM7-3(100)	unclassified(100)	unclassified(100)	unclassified(100)	unclassified(100)
Otu000592	71	k__Bacteria(100)	p__Proteobacteria(100)	c__Alphaproteobacteria(100)	o__Sphingomonadales(100)	f__Sphingomonadaceae(100)	g__Novosphingobium(58)	unclassified(58)
Otu000593	67	k__Bacteria(100)	p__Proteobacteria(100)	c__Alphaproteobacteria(100)	o__Rhodospirillales(100)	f__Acetobacteraceae(100)	unclassified(100)	unclassified(100)
Otu000594	71	k__Bacteria(100)	p__Bacteroidetes(100)	c__Flavobacteriia(100)	o__Flavobacteriales(100)	f__Cryomorphaceae(100)	g__Fluviicola(100)	unclassified(100)
Otu000595	63	k__Bacteria(100)	p__Acidobacteria(100)	c__Acidobacteria-6(100)	o__iii1-15(100)	f__mb2424(100)	unclassified(100)	unclassified(100)
Otu000596	54	k__Bacteria(100)	p__Proteobacteria(100)	c__Betaproteobacteria(100)	unclassified(100)	unclassified(100)	unclassified(100)	unclassified(100)
Otu000597	85	k__Bacteria(100)	p__OD1(100)	c__ABY1(100)	unclassified(100)	unclassified(100)	unclassified(100)	unclassified(100)
Otu000598	61	k__Bacteria(100)	p__Bacteroidetes(100)	c__Saprospirae(100)	o__Saprospirales(100)	f__Chitinophagaceae(100)	g__Sediminibacterium(100)	unclassified(100)
Otu000599	58	k__Bacteria(100)	p__Bacteroidetes(100)	c__Saprospirae(100)	o__Saprospirales(100)	f__Chitinophagaceae(100)	unclassified(100)	unclassified(100)
Otu000600	80	k__Bacteria(100)	p__Proteobacteria(100)	c__Deltaproteobacteria(100)	o__Spirobacillales(100)	unclassified(100)	unclassified(100)	unclassified(100)
Otu000601	68	k__Bacteria(100)	p__Proteobacteria(100)	c__Alphaproteobacteria(100)	o__Caulobacterales(100)	f__Caulobacteraceae(100)	g__Mycoplana(100)	unclassified(100)
Otu000602	101	k__Bacteria(100)	p__Proteobacteria(100)	c__Alphaproteobacteria(100)	o__Caulobacterales(100)	f__Caulobacteraceae(100)	unclassified(99)	unclassified(99)
Otu000603	71	k__Bacteria(100)	p__Proteobacteria(100)	c__Alphaproteobacteria(100)	o__Caulobacterales(100)	f__Caulobacteraceae(100)	g__Phenylobacterium(81)	unclassified(81)
Otu000604	65	k__Bacteria(100)	p__Proteobacteria(100)	c__Deltaproteobacteria(100)	o__Myxococcales(100)	unclassified(100)	unclassified(100)	unclassified(100)
Otu000605	70	k__Bacteria(100)	p__Proteobacteria(100)	c__Deltaproteobacteria(100)	o__Myxococcales(100)	f__Haliangiaceae(100)	unclassified(100)	unclassified(100)
Otu000606	58	k__Bacteria(100)	p__Proteobacteria(100)	c__Betaproteobacteria(100)	o__Burkholderiales(100)	f__Comamonadaceae(100)	unclassified(94)	unclassified(94)
Otu000607	57	k__Bacteria(100)	p__Proteobacteria(100)	c__Betaproteobacteria(100)	o__Burkholderiales(100)	f__Comamonadaceae(100)	g__Leptothrix(86)	unclassified(86)
Otu000608	58	k__Bacteria(100)	p__Proteobacteria(100)	c__Betaproteobacteria(100)	o__Burkholderiales(100)	f__Comamonadaceae(100)	g__Rhodoferax(68)	unclassified(68)
Otu000609	80	k__Bacteria(100)	p__TM7(100)	c__TM7-1(100)	unclassified(100)	unclassified(100)	unclassified(100)	unclassified(100)
Otu000610	84	k__Bacteria(100)	p__Actinobacteria(100)	c__Actinobacteria(100)	o__Actinomycetales(100)	f__Microbacteriaceae(100)	unclassified(96)	unclassified(96)
Otu000611	62	k__Bacteria(100)	p__Acidobacteria(100)	c__Acidobacteria-6(100)	o__iii1-15(100)	unclassified(100)	unclassified(100)	unclassified(100)
Otu000612	59	k__Bacteria(100)	p__Proteobacteria(100)	c__Deltaproteobacteria(100)	o__NB1-j(100)	f__NB1-i(73)	unclassified(73)	unclassified(73)
Otu000613	57	k__Bacteria(100)	p__Proteobacteria(100)	c__Betaproteobacteria(100)	o__Burkholderiales(100)	f__Comamonadaceae(100)	unclassified(92)	unclassified(92)
Otu000614	62	k__Bacteria(100)	p__Bacteroidetes(100)	unclassified(100)	unclassified(100)	unclassified(100)	unclassified(100)	unclassified(100)
Otu000615	61	k__Bacteria(100)	p__Bacteroidetes(100)	unclassified(100)	unclassified(100)	unclassified(100)	unclassified(100)	unclassified(100)
Otu000616	75	k__Bacteria(100)	p__Verrucomicrobia(100)	c__Opitutae(100)	o__Opitutales(100)	f__Opitutaceae(100)	g__Opitutus(100)	unclassified(100)
Otu000617	64	k__Bacteria(100)	p__Proteobacteria(100)	c__Alphaproteobacteria(100)	o__Rhodobacterales(100)	f__Hyphomonadaceae(97)	unclassified(97)	unclassified(97)
Otu000618	112	k__Bacteria(100)	unclassified(100)	unclassified(100)	unclassified(100)	unclassified(100)	unclassified(100)	unclassified(100)
Otu000619	66	k__Bacteria(100)	p__OD1(100)	c__ABY1(100)	unclassified(100)	unclassified(100)	unclassified(100)	unclassified(100)
Otu000620	76	k__Bacteria(100)	p__Actinobacteria(100)	c__Acidimicrobiia(100)	o__Acidimicrobiales(100)	f__Microthrixaceae(100)	unclassified(100)	unclassified(100)
Otu000621	79	k__Bacteria(100)	p__Proteobacteria(100)	c__Alphaproteobacteria(100)	o__Sphingomonadales(100)	f__Sphingomonadaceae(95)	unclassified(95)	unclassified(95)
Otu000622	61	k__Bacteria(100)	p__Bacteroidetes(100)	c__Bacteroidia(100)	o__Bacteroidales(100)	f__Porphyromonadaceae(100)	g__Paludibacter(100)	unclassified(100)
Otu000623	58	k__Bacteria(100)	p__Proteobacteria(100)	c__Deltaproteobacteria(100)	o__Syntrophobacterales(100)	f__Syntrophobacteraceae(100)	unclassified(100)	unclassified(100)
Otu000624	66	k__Bacteria(100)	p__Acidobacteria(100)	c__Acidobacteria-6(100)	o__CCU21(100)	unclassified(100)	unclassified(100)	unclassified(100)
Otu000625	61	k__Bacteria(100)	p__Bacteroidetes(100)	c__Flavobacteriia(100)	o__Flavobacteriales(100)	f__Cryomorphaceae(100)	unclassified(100)	unclassified(100)
Otu000626	61	k__Bacteria(100)	p__Bacteroidetes(100)	c__Flavobacteriia(100)	o__Flavobacteriales(100)	f__Weeksellaceae(100)	g__Wautersiella(100)	unclassified(100)
Otu000627	63	k__Bacteria(100)	p__Armatimonadetes(100)	c__Armatimonadia(100)	o__Armatimonadales(100)	f__Armatimonadaceae(100)	g__Armatimonas(100)	unclassified(100)
Otu000628	56	k__Bacteria(100)	p__Proteobacteria(100)	c__Deltaproteobacteria(100)	o__Desulfuromonadales(100)	f__Geobacteraceae(100)	g__Geobacter(100)	unclassified(100)
Otu000629	82	k__Bacteria(100)	p__Proteobacteria(100)	c__Alphaproteobacteria(100)	unclassified(100)	unclassified(100)	unclassified(100)	unclassified(100)
Otu000630	62	k__Bacteria(100)	p__Planctomycetes(100)	c__C6(100)	o__MVS-107(100)	unclassified(100)	unclassified(100)	unclassified(100)
Otu000631	63	k__Bacteria(100)	p__Proteobacteria(100)	c__Betaproteobacteria(100)	unclassified(100)	unclassified(100)	unclassified(100)	unclassified(100)
Otu000632	56	k__Bacteria(100)	p__Bacteroidetes(100)	c__Bacteroidia(100)	o__Bacteroidales(100)	f__Prevotellaceae(100)	g__Prevotella(100)	unclassified(100)
Otu000633	69	k__Bacteria(100)	p__Chloroflexi(100)	c__TK17(100)	o__mle1-48(100)	unclassified(100)	unclassified(100)	unclassified(100)
Otu000634	58	k__Bacteria(100)	p__Proteobacteria(100)	c__Alphaproteobacteria(100)	o__Rhodospirillales(100)	f__Rhodospirillaceae(99)	unclassified(99)	unclassified(99)
Otu000635	69	k__Bacteria(100)	p__Cyanobacteria(100)	c__Oscillatoriophycideae(100)	unclassified(100)	unclassified(100)	unclassified(100)	unclassified(100)
Otu000636	57	k__Bacteria(100)	p__Proteobacteria(100)	c__Deltaproteobacteria(100)	o__Desulfuromonadales(100)	f__Geobacteraceae(99)	g__Geobacter(99)	unclassified(99)
Otu000637	64	k__Bacteria(100)	p__Actinobacteria(100)	c__Actinobacteria(100)	o__Actinomycetales(100)	f__Corynebacteriaceae(100)	g__Corynebacterium(100)	unclassified(100)
Otu000638	60	k__Bacteria(100)	p__Proteobacteria(100)	c__Gammaproteobacteria(100)	unclassified(100)	unclassified(100)	unclassified(100)	unclassified(100)
Otu000639	59	k__Bacteria(100)	p__Proteobacteria(100)	c__Gammaproteobacteria(100)	o__Xanthomonadales(100)	f__Xanthomonadaceae(100)	g__Stenotrophomonas(100)	s__acidaminiphila(100)
Otu000640	56	k__Bacteria(100)	p__Proteobacteria(100)	c__Betaproteobacteria(100)	unclassified(100)	unclassified(100)	unclassified(100)	unclassified(100)
Otu000641	51	k__Bacteria(100)	p__Proteobacteria(100)	c__Betaproteobacteria(100)	o__Burkholderiales(100)	f__Comamonadaceae(100)	unclassified(100)	unclassified(100)
Otu000642	55	k__Bacteria(100)	p__Proteobacteria(100)	c__Betaproteobacteria(100)	o__Burkholderiales(100)	f__Comamonadaceae(100)	g__Leptothrix(55)	unclassified(55)
Otu000643	79	k__Bacteria(100)	p__OD1(100)	c__ZB2(100)	unclassified(100)	unclassified(100)	unclassified(100)	unclassified(100)
Otu000644	69	k__Bacteria(100)	p__Proteobacteria(100)	c__Alphaproteobacteria(100)	unclassified(100)	unclassified(100)	unclassified(100)	unclassified(100)
Otu000645	67	k__Bacteria(100)	p__Firmicutes(100)	c__Bacilli(100)	o__Lactobacillales(100)	f__Streptococcaceae(100)	g__Streptococcus(100)	unclassified(100)
Otu000646	59	k__Bacteria(100)	p__Bacteroidetes(100)	c__Bacteroidia(100)	o__Bacteroidales(100)	f__S24-7(100)	unclassified(100)	unclassified(100)
Otu000647	82	k__Bacteria(100)	p__Proteobacteria(100)	c__Alphaproteobacteria(100)	o__Rhodospirillales(100)	f__Acetobacteraceae(100)	unclassified(99)	unclassified(99)
Otu000648	86	k__Bacteria(100)	unclassified(100)	unclassified(100)	unclassified(100)	unclassified(100)	unclassified(100)	unclassified(100)
Otu000649	66	k__Bacteria(100)	p__Proteobacteria(100)	c__Deltaproteobacteria(100)	o__Myxococcales(100)	f__OM27(100)	unclassified(100)	unclassified(100)
Otu000650	60	k__Bacteria(100)	p__Actinobacteria(100)	c__Thermoleophilia(100)	o__Gaiellales(100)	f__Gaiellaceae(100)	unclassified(100)	unclassified(100)
Otu000651	54	k__Bacteria(100)	p__Proteobacteria(100)	c__Betaproteobacteria(100)	o__Hydrogenophilales(100)	f__Hydrogenophilaceae(100)	g__Thiobacillus(100)	unclassified(100)
Otu000652	65	k__Bacteria(100)	p__Bacteroidetes(100)	c__Saprospirae(100)	o__Saprospirales(100)	f__Saprospiraceae(100)	unclassified(100)	unclassified(100)
Otu000653	56	k__Bacteria(100)	p__Proteobacteria(100)	c__Gammaproteobacteria(100)	unclassified(100)	unclassified(100)	unclassified(100)	unclassified(100)
Otu000654	61	k__Bacteria(100)	p__Proteobacteria(100)	c__Gammaproteobacteria(100)	unclassified(100)	unclassified(100)	unclassified(100)	unclassified(100)
Otu000655	58	k__Bacteria(100)	p__Proteobacteria(100)	c__Gammaproteobacteria(100)	unclassified(100)	unclassified(100)	unclassified(100)	unclassified(100)
Otu000656	54	k__Bacteria(100)	p__Proteobacteria(100)	c__Betaproteobacteria(100)	o__Burkholderiales(100)	f__Comamonadaceae(100)	g__Delftia(80)	unclassified(80)
Otu000657	90	k__Bacteria(100)	p__Proteobacteria(100)	c__Alphaproteobacteria(100)	o__Sphingomonadales(100)	f__Sphingomonadaceae(93)	unclassified(93)	unclassified(93)
Otu000658	65	k__Bacteria(100)	p__Acidobacteria(100)	c__Chloracidobacteria(100)	o__RB41(100)	f__Ellin6075(100)	unclassified(100)	unclassified(100)
Otu000659	59	k__Bacteria(100)	p__Proteobacteria(100)	c__Alphaproteobacteria(100)	o__Sphingomonadales(100)	f__Sphingomonadaceae(95)	g__Novosphingobium(51)	unclassified(51)
Otu000660	55	k__Bacteria(100)	p__Proteobacteria(100)	c__Gammaproteobacteria(100)	o__Pseudomonadales(100)	f__Moraxellaceae(100)	g__Enhydrobacter(100)	unclassified(71)
Otu000661	77	k__Bacteria(100)	p__OD1(100)	c__ABY1(100)	unclassified(100)	unclassified(100)	unclassified(100)	unclassified(100)
Otu000662	73	k__Bacteria(100)	p__Proteobacteria(100)	c__Alphaproteobacteria(100)	o__Rhizobiales(100)	f__Rhizobiaceae(100)	unclassified(98)	unclassified(98)
Otu000663	53	k__Bacteria(100)	p__Proteobacteria(100)	c__Betaproteobacteria(100)	o__Burkholderiales(100)	f__Comamonadaceae(100)	unclassified(100)	unclassified(100)
Otu000664	54	k__Bacteria(100)	p__Proteobacteria(100)	c__Deltaproteobacteria(100)	o__Bdellovibrionales(100)	f__Bdellovibrionaceae(100)	g__Bdellovibrio(100)	unclassified(100)
Otu000665	73	k__Bacteria(100)	p__Actinobacteria(100)	c__Actinobacteria(100)	o__Actinomycetales(100)	f__Actinomycetaceae(99)	g__Actinomyces(98)	unclassified(98)
Otu000666	67	k__Bacteria(100)	p__Proteobacteria(100)	c__Alphaproteobacteria(100)	o__Rhodobacterales(100)	f__Rhodobacteraceae(100)	g__Paracoccus(100)	unclassified(98)
Otu000667	56	k__Bacteria(100)	p__Proteobacteria(100)	c__Deltaproteobacteria(100)	o__Desulfobacterales(100)	f__Desulfobulbaceae(100)	g__Desulfobulbus(100)	unclassified(100)
Otu000668	53	k__Bacteria(100)	p__Bacteroidetes(100)	unclassified(100)	unclassified(100)	unclassified(100)	unclassified(100)	unclassified(100)
Otu000669	61	k__Bacteria(100)	p__Bacteroidetes(100)	c__Cytophagia(100)	o__Cytophagales(100)	unclassified(55)	unclassified(55)	unclassified(55)
Otu000670	60	k__Bacteria(100)	p__Acidobacteria(100)	c__Solibacteres(100)	o__Solibacterales(100)	f__PAUC26f(100)	unclassified(100)	unclassified(100)
Otu000671	67	k__Bacteria(100)	p__TM7(100)	c__TM7-1(100)	unclassified(100)	unclassified(100)	unclassified(100)	unclassified(100)
Otu000672	81	k__Bacteria(100)	p__Planctomycetes(100)	c__Planctomycetia(100)	o__Pirellulales(100)	f__Pirellulaceae(100)	unclassified(100)	unclassified(100)
Otu000673	60	k__Bacteria(100)	p__NKB19(100)	unclassified(100)	unclassified(100)	unclassified(100)	unclassified(100)	unclassified(100)
Otu000674	55	k__Bacteria(100)	p__Proteobacteria(100)	c__Deltaproteobacteria(100)	o__Syntrophobacterales(100)	f__Syntrophaceae(100)	g__Smithella(100)	unclassified(100)
Otu000675	61	k__Bacteria(100)	p__Proteobacteria(100)	c__Alphaproteobacteria(100)	o__Ellin329(100)	unclassified(100)	unclassified(100)	unclassified(100)
Otu000676	63	k__Bacteria(100)	p__Chloroflexi(100)	c__Chloroflexi(100)	o__Roseiflexales(100)	f__Kouleothrixaceae(100)	unclassified(100)	unclassified(100)
Otu000677	53	k__Bacteria(100)	p__Proteobacteria(100)	c__Betaproteobacteria(100)	o__Burkholderiales(100)	f__Comamonadaceae(100)	unclassified(99)	unclassified(99)
Otu000678	49	k__Bacteria(100)	p__Proteobacteria(100)	c__Gammaproteobacteria(100)	o__Xanthomonadales(100)	f__Xanthomonadaceae(100)	g__Thermomonas(100)	s__fusca(100)
Otu000679	66	k__Bacteria(100)	p__Bacteroidetes(100)	c__Flavobacteriia(100)	o__Flavobacteriales(100)	f__Weeksellaceae(100)	g__Chryseobacterium(97)	unclassified(97)
Otu000680	67	k__Bacteria(100)	p__Chloroflexi(100)	c__Anaerolineae(100)	o__H39(100)	unclassified(100)	unclassified(100)	unclassified(100)
Otu000681	50	k__Bacteria(100)	p__Proteobacteria(100)	c__Betaproteobacteria(100)	o__Burkholderiales(100)	f__Comamonadaceae(100)	g__Paucibacter(96)	unclassified(96)
Otu000682	60	k__Bacteria(100)	p__Chloroflexi(100)	c__Ellin6529(100)	unclassified(100)	unclassified(100)	unclassified(100)	unclassified(100)
Otu000683	51	k__Bacteria(100)	p__Proteobacteria(100)	c__Deltaproteobacteria(100)	o__Syntrophobacterales(100)	f__Syntrophobacteraceae(100)	unclassified(100)	unclassified(100)
Otu000684	73	k__Bacteria(100)	p__Acidobacteria(100)	c__Acidobacteria-6(100)	o__iii1-15(100)	unclassified(100)	unclassified(100)	unclassified(100)
Otu000685	63	k__Bacteria(100)	p__Chlorobi(100)	c__BSV26(100)	o__VC38(100)	unclassified(100)	unclassified(100)	unclassified(100)
Otu000686	69	k__Bacteria(100)	p__Actinobacteria(100)	c__Actinobacteria(100)	o__Actinomycetales(100)	f__Micrococcaceae(100)	g__Kocuria(96)	s__rhizophila(95)
Otu000687	52	k__Bacteria(100)	p__Proteobacteria(100)	c__Betaproteobacteria(100)	o__Rhodocyclales(100)	f__Rhodocyclaceae(100)	g__Sulfuritalea(85)	unclassified(85)
Otu000688	57	k__Bacteria(100)	p__Bacteroidetes(100)	c__Saprospirae(100)	o__Saprospirales(100)	f__Chitinophagaceae(100)	g__Flavihumibacter(100)	unclassified(100)
Otu000689	76	k__Bacteria(100)	p__OD1(100)	c__ZB2(100)	unclassified(100)	unclassified(100)	unclassified(100)	unclassified(100)
Otu000690	54	k__Bacteria(100)	p__Bacteroidetes(100)	c__Saprospirae(100)	o__Saprospirales(100)	f__Chitinophagaceae(100)	g__Flavihumibacter(100)	unclassified(100)
Otu000691	52	k__Bacteria(100)	p__Proteobacteria(100)	c__Betaproteobacteria(100)	o__Burkholderiales(100)	f__Oxalobacteraceae(100)	unclassified(100)	unclassified(100)
Otu000692	62	k__Bacteria(100)	p__Proteobacteria(100)	c__Alphaproteobacteria(100)	o__Sphingomonadales(100)	f__Sphingomonadaceae(100)	g__Zymomonas(100)	unclassified(100)
Otu000693	63	k__Bacteria(100)	p__Proteobacteria(100)	c__Deltaproteobacteria(100)	o__Desulfobacterales(100)	f__Desulfobacteraceae(100)	g__Desulfococcus(99)	unclassified(99)
Otu000694	62	k__Bacteria(100)	p__Proteobacteria(100)	c__Betaproteobacteria(100)	unclassified(100)	unclassified(100)	unclassified(100)	unclassified(100)
Otu000695	52	k__Bacteria(100)	p__Proteobacteria(100)	c__Deltaproteobacteria(100)	o__Desulfobacterales(100)	f__Desulfobulbaceae(100)	unclassified(100)	unclassified(100)
Otu000696	57	k__Bacteria(100)	p__Bacteroidetes(100)	c__Bacteroidia(100)	o__Bacteroidales(100)	f__SB-1(100)	unclassified(100)	unclassified(100)
Otu000697	48	k__Bacteria(100)	p__Bacteroidetes(100)	unclassified(100)	unclassified(100)	unclassified(100)	unclassified(100)	unclassified(100)
Otu000698	72	k__Bacteria(100)	p__Nitrospirae(100)	c__Nitrospira(100)	o__Nitrospirales(100)	f__Nitrospiraceae(100)	g__Nitrospira(100)	unclassified(100)
Otu000699	58	k__Bacteria(100)	p__Proteobacteria(100)	c__Alphaproteobacteria(100)	unclassified(100)	unclassified(100)	unclassified(100)	unclassified(100)
Otu000700	57	k__Bacteria(100)	p__Firmicutes(100)	c__Erysipelotrichi(100)	o__Erysipelotrichales(100)	f__Erysipelotrichaceae(100)	g__Eubacterium(100)	s__biforme(100)
Otu000701	66	k__Bacteria(100)	p__Proteobacteria(100)	c__Deltaproteobacteria(100)	o__MIZ46(100)	unclassified(100)	unclassified(100)	unclassified(100)
Otu000702	74	k__Bacteria(100)	p__Proteobacteria(100)	c__Alphaproteobacteria(100)	o__Rhizobiales(100)	f__Hyphomicrobiaceae(100)	g__Hyphomicrobium(100)	unclassified(100)
Otu000703	61	k__Bacteria(100)	p__Proteobacteria(100)	c__Deltaproteobacteria(100)	o__Desulfuromonadales(100)	f__Geobacteraceae(100)	g__Geobacter(100)	unclassified(100)
Otu000704	50	k__Bacteria(100)	p__Proteobacteria(100)	c__Gammaproteobacteria(100)	o__Methylococcales(100)	f__Crenotrichaceae(100)	g__Crenothrix(100)	unclassified(86)
Otu000705	53	k__Bacteria(100)	p__Proteobacteria(100)	c__Betaproteobacteria(100)	o__SBla14(100)	unclassified(100)	unclassified(100)	unclassified(100)
Otu000706	56	k__Bacteria(100)	p__Proteobacteria(100)	c__Deltaproteobacteria(100)	o__Desulfobacterales(100)	f__Desulfobulbaceae(100)	g__Desulfobulbus(100)	unclassified(100)
Otu000707	49	k__Bacteria(100)	p__Proteobacteria(100)	c__Betaproteobacteria(100)	o__Burkholderiales(100)	f__Comamonadaceae(100)	unclassified(100)	unclassified(100)
Otu000708	49	k__Bacteria(100)	p__Proteobacteria(100)	c__Deltaproteobacteria(100)	o__Myxococcales(100)	f__Haliangiaceae(100)	unclassified(100)	unclassified(100)
Otu000709	49	k__Bacteria(100)	p__Verrucomicrobia(100)	c__Pedosphaerae(100)	o__Pedosphaerales(100)	f__R4-41B(98)	unclassified(98)	unclassified(98)
Otu000710	52	k__Bacteria(100)	p__Bacteroidetes(100)	c__Flavobacteriia(100)	o__Flavobacteriales(100)	f__Flavobacteriaceae(100)	g__Flavobacterium(100)	s__succinicans(75)
Otu000711	53	k__Bacteria(100)	p__Bacteroidetes(100)	c__Flavobacteriia(100)	o__Flavobacteriales(100)	f__Weeksellaceae(100)	g__Chryseobacterium(100)	unclassified(100)
Otu000712	61	k__Bacteria(100)	p__Chlamydiae(100)	c__Chlamydiia(100)	o__Chlamydiales(100)	unclassified(97)	unclassified(97)	unclassified(97)
Otu000713	50	k__Bacteria(100)	p__Acidobacteria(100)	c__Holophagae(100)	o__Holophagales(100)	f__Holophagaceae(100)	g__Geothrix(100)	unclassified(100)
Otu000714	51	k__Bacteria(100)	p__Proteobacteria(100)	c__Deltaproteobacteria(100)	o__Desulfuromonadales(100)	f__Geobacteraceae(85)	g__Geobacter(85)	unclassified(85)
Otu000715	58	k__Bacteria(100)	p__Verrucomicrobia(100)	c__Pedosphaerae(100)	o__Pedosphaerales(100)	f__auto67_4W(100)	unclassified(100)	unclassified(100)
Otu000716	47	k__Bacteria(100)	p__Proteobacteria(100)	c__Betaproteobacteria(100)	o__Burkholderiales(100)	f__Comamonadaceae(100)	g__Thiomonas(100)	unclassified(100)
Otu000717	48	k__Bacteria(100)	p__Proteobacteria(100)	c__Betaproteobacteria(100)	o__Burkholderiales(100)	f__Comamonadaceae(100)	g__Acidovorax(96)	s__caeni(96)
Otu000718	54	k__Bacteria(100)	p__Proteobacteria(100)	c__Gammaproteobacteria(100)	o__Xanthomonadales(100)	f__Sinobacteraceae(100)	unclassified(100)	unclassified(100)
Otu000719	59	k__Bacteria(100)	p__Proteobacteria(100)	c__Alphaproteobacteria(100)	o__Rhodospirillales(100)	f__Rhodospirillaceae(100)	unclassified(100)	unclassified(100)
Otu000720	57	k__Bacteria(100)	p__Proteobacteria(100)	c__Deltaproteobacteria(100)	o__Myxococcales(100)	f__Haliangiaceae(100)	unclassified(100)	unclassified(100)
Otu000721	46	k__Bacteria(100)	p__Proteobacteria(100)	c__Betaproteobacteria(100)	o__Burkholderiales(100)	f__Comamonadaceae(100)	unclassified(100)	unclassified(100)
Otu000722	47	k__Bacteria(100)	p__Proteobacteria(100)	c__Betaproteobacteria(100)	unclassified(100)	unclassified(100)	unclassified(100)	unclassified(100)
Otu000723	49	k__Bacteria(100)	p__Proteobacteria(100)	c__Betaproteobacteria(100)	unclassified(100)	unclassified(100)	unclassified(100)	unclassified(100)
Otu000724	46	k__Bacteria(100)	p__Proteobacteria(100)	c__Betaproteobacteria(100)	unclassified(100)	unclassified(100)	unclassified(100)	unclassified(100)
Otu000725	54	k__Bacteria(100)	p__Bacteroidetes(100)	c__Bacteroidia(100)	o__Bacteroidales(100)	f__SB-1(91)	unclassified(91)	unclassified(91)
Otu000726	63	k__Bacteria(100)	p__Proteobacteria(100)	c__Deltaproteobacteria(100)	o__Myxococcales(100)	f__Myxococcaceae(51)	unclassified	unclassified
Otu000727	52	k__Bacteria(100)	p__Bacteroidetes(100)	c__Saprospirae(100)	o__Saprospirales(100)	f__Saprospiraceae(100)	unclassified(100)	unclassified(100)
Otu000728	48	k__Bacteria(100)	p__Proteobacteria(100)	c__Betaproteobacteria(100)	unclassified(100)	unclassified(100)	unclassified(100)	unclassified(100)
Otu000729	70	k__Bacteria(100)	p__Planctomycetes(100)	c__Planctomycetia(100)	o__Pirellulales(100)	f__Pirellulaceae(100)	unclassified(100)	unclassified(100)
Otu000730	54	k__Bacteria(100)	p__Bacteroidetes(100)	c__Saprospirae(100)	o__Saprospirales(100)	f__Chitinophagaceae(100)	unclassified(100)	unclassified(100)
Otu000731	60	k__Bacteria(100)	p__Proteobacteria(100)	c__Betaproteobacteria(100)	o__Procabacteriales(100)	f__Procabacteriaceae(100)	unclassified(100)	unclassified(100)
Otu000732	60	k__Bacteria(100)	p__Bacteroidetes(100)	c__Bacteroidia(100)	o__Bacteroidales(100)	f__p-2534-18B5(100)	unclassified(100)	unclassified(100)
Otu000733	46	k__Bacteria(100)	p__Bacteroidetes(100)	unclassified(100)	unclassified(100)	unclassified(100)	unclassified(100)	unclassified(100)
Otu000734	48	k__Bacteria(100)	p__Bacteroidetes(100)	c__Sphingobacteriia(100)	o__Sphingobacteriales(100)	f__Sphingobacteriaceae(100)	g__Sphingobacterium(100)	unclassified(100)
Otu000735	58	k__Bacteria(100)	p__Chloroflexi(100)	c__Anaerolineae(100)	o__envOPS12(100)	unclassified(100)	unclassified(100)	unclassified(100)
Otu000736	53	k__Bacteria(100)	p__Bacteroidetes(100)	unclassified(100)	unclassified(100)	unclassified(100)	unclassified(100)	unclassified(100)
Otu000737	53	k__Bacteria(100)	p__Proteobacteria(100)	c__Betaproteobacteria(100)	o__SBla14(100)	unclassified(100)	unclassified(100)	unclassified(100)
Otu000738	45	k__Bacteria(100)	p__Proteobacteria(100)	c__Betaproteobacteria(100)	unclassified(100)	unclassified(100)	unclassified(100)	unclassified(100)
Otu000739	49	k__Bacteria(100)	p__Proteobacteria(100)	c__Betaproteobacteria(100)	o__Burkholderiales(100)	f__Comamonadaceae(100)	unclassified(98)	unclassified(98)
Otu000740	49	k__Bacteria(100)	p__Proteobacteria(100)	c__Gammaproteobacteria(100)	o__Aeromonadales(100)	f__Aeromonadaceae(100)	g__Tolumonas(100)	unclassified(100)
Otu000741	72	k__Bacteria(100)	p__OD1(100)	c__ABY1(100)	unclassified(100)	unclassified(100)	unclassified(100)	unclassified(100)
Otu000742	56	k__Bacteria(100)	p__Bacteroidetes(100)	c__Cytophagia(100)	o__Cytophagales(100)	f__Cytophagaceae(97)	unclassified(97)	unclassified(97)
Otu000743	63	k__Bacteria(100)	p__TM7(100)	c__TM7-1(100)	unclassified(100)	unclassified(100)	unclassified(100)	unclassified(100)
Otu000744	49	k__Bacteria(100)	p__Verrucomicrobia(100)	c__Pedosphaerae(100)	o__Pedosphaerales(100)	unclassified(82)	unclassified(82)	unclassified(82)
Otu000745	63	k__Bacteria(100)	p__Proteobacteria(100)	c__Alphaproteobacteria(100)	unclassified(100)	unclassified(100)	unclassified(100)	unclassified(100)
Otu000746	57	k__Bacteria(100)	p__Acidobacteria(100)	c__Acidobacteria-6(100)	o__CCU21(100)	unclassified(100)	unclassified(100)	unclassified(100)
Otu000747	74	k__Bacteria(100)	p__Nitrospirae(100)	c__Nitrospira(100)	o__Nitrospirales(100)	f__Nitrospiraceae(100)	g__Nitrospira(96)	unclassified(96)
Otu000748	49	k__Bacteria(100)	p__Firmicutes(100)	c__Bacilli(100)	o__Lactobacillales(100)	f__Lactobacillaceae(100)	g__Lactobacillus(100)	s__ruminis(100)
Otu000749	70	k__Bacteria(100)	p__OP11(100)	c__OP11-3(100)	unclassified(100)	unclassified(100)	unclassified(100)	unclassified(100)
Otu000750	57	k__Bacteria(100)	p__Bacteroidetes(100)	c__Bacteroidia(100)	o__Bacteroidales(100)	unclassified(65)	unclassified(65)	unclassified(65)
Otu000751	73	k__Bacteria(100)	p__OD1(100)	c__ABY1(100)	unclassified(100)	unclassified(100)	unclassified(100)	unclassified(100)
Otu000752	52	k__Bacteria(100)	p__Proteobacteria(100)	c__Alphaproteobacteria(100)	o__Ellin329(100)	unclassified(100)	unclassified(100)	unclassified(100)
Otu000753	50	k__Bacteria(100)	p__Proteobacteria(100)	c__Epsilonproteobacteria(100)	o__Campylobacterales(100)	f__Campylobacteraceae(100)	g__Sulfurospirillum(100)	unclassified(100)
Otu000754	55	k__Bacteria(100)	p__Bacteroidetes(100)	unclassified(100)	unclassified(100)	unclassified(100)	unclassified(100)	unclassified(100)
Otu000755	57	k__Bacteria(100)	p__Actinobacteria(100)	c__Acidimicrobiia(100)	o__Acidimicrobiales(100)	f__C111(100)	unclassified(100)	unclassified(100)
Otu000756	48	k__Bacteria(100)	p__Bacteroidetes(100)	c__Bacteroidia(100)	o__Bacteroidales(100)	f__Bacteroidaceae(100)	g__Bacteroides(100)	s__fragilis(100)
Otu000757	64	k__Bacteria(100)	p__Proteobacteria(100)	c__Alphaproteobacteria(100)	o__Rhizobiales(100)	f__Hyphomicrobiaceae(100)	g__Hyphomicrobium(100)	unclassified(100)
Otu000758	62	k__Bacteria(100)	p__OD1(100)	c__ABY1(100)	unclassified(100)	unclassified(100)	unclassified(100)	unclassified(100)
Otu000759	44	k__Bacteria(100)	p__Proteobacteria(100)	c__Deltaproteobacteria(100)	o__Desulfobacterales(100)	f__Desulfobulbaceae(100)	unclassified(100)	unclassified(100)
Otu000760	52	k__Bacteria(100)	p__Proteobacteria(100)	c__Alphaproteobacteria(100)	o__Caulobacterales(100)	f__Caulobacteraceae(100)	g__Mycoplana(100)	unclassified(100)
Otu000761	51	k__Bacteria(100)	p__Acidobacteria(100)	c__Sva0725(100)	o__Sva0725(100)	unclassified(100)	unclassified(100)	unclassified(100)
Otu000762	45	k__Bacteria(100)	p__Proteobacteria(100)	c__Gammaproteobacteria(100)	o__Pseudomonadales(100)	f__Pseudomonadaceae(100)	g__Pseudomonas(74)	unclassified(65)
Otu000763	49	k__Bacteria(100)	p__Proteobacteria(100)	c__Deltaproteobacteria(100)	o__Myxococcales(100)	unclassified(100)	unclassified(100)	unclassified(100)
Otu000764	48	k__Bacteria(100)	p__Proteobacteria(100)	c__Gammaproteobacteria(100)	o__Xanthomonadales(100)	f__Sinobacteraceae(100)	unclassified(100)	unclassified(100)
Otu000765	56	k__Bacteria(100)	p__Chloroflexi(100)	c__Anaerolineae(100)	o__envOPS12(100)	unclassified(100)	unclassified(100)	unclassified(100)
Otu000766	65	k__Bacteria(100)	p__OD1(100)	c__ZB2(100)	unclassified(100)	unclassified(100)	unclassified(100)	unclassified(100)
Otu000767	91	k__Bacteria(100)	p__OD1(100)	c__ZB2(100)	unclassified(100)	unclassified(100)	unclassified(100)	unclassified(100)
Otu000768	45	k__Bacteria(100)	p__Proteobacteria(100)	c__Betaproteobacteria(100)	o__Burkholderiales(100)	f__Oxalobacteraceae(100)	g__Polynucleobacter(98)	unclassified(98)
Otu000769	46	k__Bacteria(100)	p__Firmicutes(100)	c__Bacilli(100)	o__Lactobacillales(100)	f__Streptococcaceae(100)	g__Streptococcus(100)	unclassified(100)
Otu000770	51	k__Bacteria(100)	p__Firmicutes(100)	c__Bacilli(100)	o__Lactobacillales(100)	f__Aerococcaceae(100)	unclassified(97)	unclassified(97)
Otu000771	56	k__Bacteria(100)	p__Planctomycetes(100)	c__Planctomycetia(100)	o__Pirellulales(100)	f__Pirellulaceae(100)	unclassified(100)	unclassified(100)
Otu000772	56	k__Bacteria(100)	p__Planctomycetes(100)	c__Planctomycetia(100)	o__Pirellulales(100)	f__Pirellulaceae(100)	unclassified(100)	unclassified(100)
Otu000773	55	k__Bacteria(100)	p__Proteobacteria(100)	c__Deltaproteobacteria(100)	o__Desulfuromonadales(100)	f__Geobacteraceae(100)	g__Geobacter(100)	unclassified(100)
Otu000774	50	k__Bacteria(100)	p__Proteobacteria(100)	c__Betaproteobacteria(100)	o__Burkholderiales(100)	f__Comamonadaceae(100)	g__Rhodoferax(88)	unclassified(88)
Otu000775	57	k__Bacteria(100)	p__Acidobacteria(100)	c__Acidobacteriia(100)	o__Acidobacteriales(100)	f__Koribacteraceae(100)	unclassified(100)	unclassified(100)
Otu000776	58	k__Bacteria(100)	p__OD1(100)	c__ZB2(100)	unclassified(100)	unclassified(100)	unclassified(100)	unclassified(100)
Otu000777	51	k__Bacteria(100)	p__Bacteroidetes(100)	c__Cytophagia(100)	o__Cytophagales(100)	f__Amoebophilaceae(100)	g__Candidatus_Amoebophilus(100)	unclassified(100)
Otu000778	46	k__Bacteria(100)	p__Proteobacteria(100)	c__Gammaproteobacteria(100)	o__Methylococcales(100)	f__Methylococcaceae(100)	g__Methylomonas(100)	unclassified(100)
Otu000779	50	k__Bacteria(100)	p__Proteobacteria(100)	c__Deltaproteobacteria(100)	o__Syntrophobacterales(100)	f__Syntrophobacteraceae(100)	unclassified(100)	unclassified(100)
Otu000780	54	k__Bacteria(100)	p__Proteobacteria(100)	c__Gammaproteobacteria(100)	o__Methylococcales(100)	f__Crenotrichaceae(99)	g__Crenothrix(99)	unclassified(99)
Otu000781	62	k__Bacteria(100)	p__Acidobacteria(100)	c__Solibacteres(100)	o__Solibacterales(100)	unclassified(100)	unclassified(100)	unclassified(100)
Otu000782	54	k__Bacteria(100)	p__Firmicutes(100)	c__Clostridia(100)	o__Clostridiales(100)	f__Lachnospiraceae(100)	g__Coprococcus(100)	unclassified(100)
Otu000783	52	k__Bacteria(100)	p__Proteobacteria(100)	c__Deltaproteobacteria(100)	o__Myxococcales(100)	f__Cystobacteraceae(100)	g__Cystobacter(100)	unclassified(100)
Otu000784	52	k__Bacteria(100)	p__Bacteroidetes(100)	unclassified(100)	unclassified(100)	unclassified(100)	unclassified(100)	unclassified(100)
Otu000785	50	k__Bacteria(100)	p__Bacteroidetes(100)	unclassified(100)	unclassified(100)	unclassified(100)	unclassified(100)	unclassified(100)
Otu000786	53	k__Bacteria(100)	p__Bacteroidetes(100)	c__Saprospirae(100)	o__Saprospirales(100)	f__Saprospiraceae(100)	unclassified(100)	unclassified(100)
Otu000787	59	k__Bacteria(100)	p__GN02(100)	c__BD1-5(100)	unclassified(100)	unclassified(100)	unclassified(100)	unclassified(100)
Otu000788	60	k__Bacteria(100)	p__Firmicutes(100)	c__Clostridia(100)	o__Clostridiales(100)	f__Clostridiaceae(100)	unclassified(100)	unclassified(100)
Otu000789	45	k__Bacteria(100)	p__Proteobacteria(100)	c__Gammaproteobacteria(100)	unclassified(100)	unclassified(100)	unclassified(100)	unclassified(100)
Otu000790	58	k__Bacteria(100)	p__Planctomycetes(100)	c__C6(100)	o__MVS-107(100)	unclassified(100)	unclassified(100)	unclassified(100)
Otu000791	45	k__Bacteria(100)	p__NC10(100)	c__12-24(100)	o__Methylomirabiliales(100)	f__Methylomirabiliaceae(100)	g__Candidatus_Methylomirabilis(100)	unclassified(100)
Otu000792	41	k__Bacteria(100)	p__Proteobacteria(100)	c__Betaproteobacteria(100)	o__Rhodocyclales(100)	f__Rhodocyclaceae(100)	g__Dechloromonas(59)	unclassified(59)
Otu000793	51	k__Bacteria(100)	p__Firmicutes(100)	c__Clostridia(100)	o__Clostridiales(100)	f__Lachnospiraceae(100)	g__Coprococcus(100)	unclassified(100)
Otu000794	50	k__Bacteria(100)	p__Proteobacteria(100)	c__Gammaproteobacteria(100)	unclassified(100)	unclassified(100)	unclassified(100)	unclassified(100)
Otu000795	53	k__Bacteria(100)	p__Armatimonadetes(100)	c__Fimbriimonadia(100)	o__Fimbriimonadales(100)	f__Fimbriimonadaceae(100)	g__Fimbriimonas(100)	unclassified(100)
Otu000796	42	k__Bacteria(100)	p__Bacteroidetes(100)	c__Saprospirae(100)	o__Saprospirales(100)	f__Chitinophagaceae(100)	unclassified(100)	unclassified(100)
Otu000797	47	k__Bacteria(100)	p__Bacteroidetes(100)	c__Flavobacteriia(100)	o__Flavobacteriales(100)	f__Flavobacteriaceae(100)	g__Flavobacterium(100)	s__succinicans(62)
Otu000798	45	k__Bacteria(100)	p__Verrucomicrobia(100)	c__Pedosphaerae(100)	o__Pedosphaerales(100)	f__auto67_4W(100)	unclassified(100)	unclassified(100)
Otu000799	53	k__Bacteria(100)	p__Acidobacteria(100)	c__Holophagae(100)	o__Holophagales(100)	f__Holophagaceae(100)	unclassified(97)	unclassified(97)
Otu000800	45	k__Bacteria(100)	p__Firmicutes(100)	c__Clostridia(100)	o__Clostridiales(100)	f__Ruminococcaceae(100)	unclassified(100)	unclassified(100)
Otu000801	62	k__Bacteria(100)	p__Planctomycetes(100)	c__Phycisphaerae(100)	o__mle1-8(100)	unclassified(100)	unclassified(100)	unclassified(100)
Otu000802	43	k__Bacteria(100)	p__Firmicutes(100)	c__Clostridia(100)	o__Clostridiales(100)	f__Veillonellaceae(100)	unclassified(100)	unclassified(100)
Otu000803	49	k__Bacteria(100)	p__Firmicutes(100)	c__Clostridia(100)	o__Clostridiales(100)	f__Acidaminobacteraceae(78)	unclassified	unclassified
Otu000804	52	k__Bacteria(100)	p__Chloroflexi(100)	c__Chloroflexi(100)	o__Chloroflexales(100)	unclassified(100)	unclassified(100)	unclassified(100)
Otu000805	51	k__Bacteria(100)	p__Armatimonadetes(100)	c__Fimbriimonadia(100)	o__Fimbriimonadales(100)	f__Fimbriimonadaceae(100)	g__Fimbriimonas(100)	unclassified(100)
Otu000806	45	k__Bacteria(100)	p__Verrucomicrobia(100)	c__Pedosphaerae(100)	o__Pedosphaerales(100)	f__Pedosphaeraceae(87)	g__Pedosphaera(87)	unclassified(87)
Otu000807	55	k__Bacteria(100)	unclassified(100)	unclassified(100)	unclassified(100)	unclassified(100)	unclassified(100)	unclassified(100)
Otu000808	47	k__Bacteria(100)	p__Bacteroidetes(100)	c__Saprospirae(100)	o__Saprospirales(100)	f__Chitinophagaceae(100)	unclassified(100)	unclassified(100)
Otu000809	44	k__Bacteria(100)	p__Proteobacteria(100)	c__Betaproteobacteria(100)	o__Burkholderiales(100)	f__Comamonadaceae(100)	g__Hydrogenophaga(94)	unclassified(94)
Otu000810	44	k__Bacteria(100)	p__Proteobacteria(100)	c__Betaproteobacteria(100)	o__Burkholderiales(100)	f__Comamonadaceae(100)	unclassified(100)	unclassified(100)
Otu000811	66	k__Bacteria(100)	p__Proteobacteria(100)	c__Alphaproteobacteria(100)	unclassified(100)	unclassified(100)	unclassified(100)	unclassified(100)
Otu000812	55	k__Bacteria(100)	p__Acidobacteria(100)	c__Solibacteres(100)	o__Solibacterales(100)	unclassified(95)	unclassified(95)	unclassified(95)
Otu000813	49	k__Bacteria(100)	p__Fusobacteria(100)	c__Fusobacteriia(100)	o__Fusobacteriales(100)	f__Fusobacteriaceae(96)	unclassified(96)	unclassified(96)
Otu000814	44	k__Bacteria(100)	p__Cyanobacteria(100)	unclassified(100)	unclassified(100)	unclassified(100)	unclassified(100)	unclassified(100)
Otu000815	41	k__Bacteria(100)	p__Proteobacteria(100)	c__Gammaproteobacteria(100)	unclassified(100)	unclassified(100)	unclassified(100)	unclassified(100)
Otu000816	43	k__Bacteria(100)	p__Bacteroidetes(100)	c__Bacteroidia(100)	o__Bacteroidales(100)	f__Bacteroidaceae(100)	g__Bacteroides(100)	unclassified(100)
Otu000817	45	k__Bacteria(100)	p__Bacteroidetes(100)	c__Bacteroidia(100)	o__Bacteroidales(100)	f__Porphyromonadaceae(100)	g__Paludibacter(100)	unclassified(100)
Otu000818	43	k__Bacteria(100)	p__Bacteroidetes(100)	c__Bacteroidia(100)	o__Bacteroidales(100)	f__SB-1(87)	unclassified(87)	unclassified(87)
Otu000819	49	k__Bacteria(100)	p__Proteobacteria(100)	c__Gammaproteobacteria(100)	unclassified(100)	unclassified(100)	unclassified(100)	unclassified(100)
Otu000820	44	k__Bacteria(100)	p__Bacteroidetes(100)	c__Cytophagia(100)	o__Cytophagales(100)	f__Cytophagaceae(100)	g__Cytophaga(100)	unclassified(100)
Otu000821	48	k__Bacteria(100)	p__Proteobacteria(100)	c__Gammaproteobacteria(100)	o__Methylococcales(100)	f__Crenotrichaceae(100)	g__Crenothrix(100)	unclassified(100)
Otu000822	46	k__Bacteria(100)	p__Verrucomicrobia(100)	c__Spartobacteria(100)	o__Chthoniobacterales(100)	f__Chthoniobacteraceae(100)	g__Chthoniobacter(100)	unclassified(100)
Otu000823	57	k__Bacteria(100)	p__Chloroflexi(100)	c__Anaerolineae(100)	o__H39(100)	unclassified(100)	unclassified(100)	unclassified(100)
Otu000824	48	k__Bacteria(100)	p__Proteobacteria(100)	c__Gammaproteobacteria(100)	unclassified(100)	unclassified(100)	unclassified(100)	unclassified(100)
Otu000825	43	k__Bacteria(100)	p__Proteobacteria(100)	c__Betaproteobacteria(100)	o__Neisseriales(100)	f__Neisseriaceae(100)	g__Chromobacterium(100)	unclassified(100)
Otu000826	41	k__Bacteria(100)	p__Proteobacteria(100)	c__Betaproteobacteria(100)	o__Burkholderiales(100)	f__Comamonadaceae(100)	g__Rhodoferax(74)	unclassified(74)
Otu000827	41	k__Bacteria(100)	p__Actinobacteria(100)	c__Thermoleophilia(100)	o__Solirubrobacterales(100)	unclassified(100)	unclassified(100)	unclassified(100)
Otu000828	39	k__Bacteria(100)	p__Proteobacteria(100)	c__Betaproteobacteria(100)	o__Burkholderiales(100)	f__Comamonadaceae(100)	g__Rhodoferax(85)	unclassified(85)
Otu000829	47	k__Bacteria(100)	p__Proteobacteria(100)	c__Deltaproteobacteria(100)	o__Desulfuromonadales(100)	f__Geobacteraceae(94)	g__Geobacter(94)	unclassified(94)
Otu000830	60	k__Bacteria(100)	p__OD1(100)	c__ZB2(100)	unclassified(100)	unclassified(100)	unclassified(100)	unclassified(100)
Otu000831	42	k__Bacteria(100)	p__Bacteroidetes(100)	c__Bacteroidia(100)	o__Bacteroidales(100)	f__Prevotellaceae(100)	g__Prevotella(100)	unclassified(100)
Otu000832	48	k__Bacteria(100)	p__Bacteroidetes(100)	c__Bacteroidia(100)	o__Bacteroidales(100)	f__Porphyromonadaceae(100)	g__Paludibacter(100)	unclassified(100)
Otu000833	42	k__Bacteria(100)	p__Proteobacteria(100)	c__Betaproteobacteria(100)	o__Rhodocyclales(100)	f__Rhodocyclaceae(100)	g__Azoarcus(100)	unclassified(100)
Otu000834	43	k__Bacteria(100)	p__Proteobacteria(100)	c__Gammaproteobacteria(100)	o__Pseudomonadales(100)	f__Pseudomonadaceae(100)	g__Pseudomonas(100)	s__alcaligenes(80)
Otu000835	45	k__Bacteria(100)	p__Nitrospirae(100)	c__Nitrospira(100)	o__Nitrospirales(100)	f__Nitrospiraceae(100)	g__Nitrospira(100)	unclassified(100)
Otu000836	48	k__Bacteria(100)	p__Actinobacteria(100)	c__Acidimicrobiia(100)	o__Acidimicrobiales(100)	unclassified(100)	unclassified(100)	unclassified(100)
Otu000837	45	k__Bacteria(100)	p__Bacteroidetes(100)	c__Flavobacteriia(100)	o__Flavobacteriales(100)	f__Weeksellaceae(100)	g__Chryseobacterium(69)	unclassified(69)
Otu000838	53	k__Bacteria(100)	p__Firmicutes(100)	c__Clostridia(100)	o__Clostridiales(100)	f__Lachnospiraceae(100)	unclassified(80)	unclassified(80)
Otu000839	51	k__Bacteria(100)	p__Planctomycetes(100)	c__Planctomycetia(100)	o__Gemmatales(100)	f__Isosphaeraceae(100)	unclassified(100)	unclassified(100)
Otu000840	53	k__Bacteria(100)	p__Verrucomicrobia(100)	c__Verrucomicrobiae(100)	o__Verrucomicrobiales(100)	f__Verrucomicrobiaceae(100)	g__Prosthecobacter(100)	s__debontii(80)
Otu000841	45	k__Bacteria(100)	p__Proteobacteria(100)	c__Deltaproteobacteria(100)	o__Desulfobacterales(100)	f__Desulfobulbaceae(100)	unclassified(100)	unclassified(100)
Otu000842	39	k__Bacteria(100)	p__Proteobacteria(100)	c__Alphaproteobacteria(100)	o__Rhodobacterales(100)	f__Hyphomonadaceae(100)	unclassified(100)	unclassified(100)
Otu000843	48	k__Bacteria(100)	p__Proteobacteria(100)	c__Alphaproteobacteria(100)	o__Rhodobacterales(100)	f__Rhodobacteraceae(100)	unclassified(100)	unclassified(100)
Otu000844	45	k__Bacteria(100)	p__Bacteroidetes(100)	c__Cytophagia(100)	o__Cytophagales(100)	f__Cytophagaceae(100)	g__Runella(100)	unclassified(100)
Otu000845	66	k__Bacteria(100)	p__Armatimonadetes(100)	c__Fimbriimonadia(100)	o__Fimbriimonadales(100)	f__Fimbriimonadaceae(100)	g__Fimbriimonas(100)	unclassified(100)
Otu000846	47	k__Bacteria(100)	p__Proteobacteria(100)	c__Gammaproteobacteria(100)	o__Methylococcales(100)	unclassified(100)	unclassified(100)	unclassified(100)
Otu000847	50	k__Bacteria(100)	p__Firmicutes(100)	c__Bacilli(100)	o__Bacillales(100)	f__Planococcaceae(100)	g__Solibacillus(100)	unclassified(100)
Otu000848	45	k__Bacteria(100)	p__Planctomycetes(100)	c__Planctomycetia(100)	o__Planctomycetales(100)	f__Planctomycetaceae(100)	g__Planctomyces(100)	unclassified(100)
Otu000849	43	k__Bacteria(100)	p__Proteobacteria(100)	c__Betaproteobacteria(100)	o__Rhodocyclales(100)	f__Rhodocyclaceae(100)	g__Dechloromonas(66)	s__fungiphilus(59)
Otu000850	43	k__Bacteria(100)	p__Bacteroidetes(100)	c__Bacteroidia(100)	o__Bacteroidales(100)	f__SB-1(68)	unclassified(68)	unclassified(68)
Otu000851	40	k__Bacteria(100)	p__Bacteroidetes(100)	c__Flavobacteriia(100)	o__Flavobacteriales(100)	f__Flavobacteriaceae(100)	g__Flavobacterium(100)	unclassified(100)
Otu000852	42	k__Bacteria(100)	p__Bacteroidetes(100)	c__Flavobacteriia(100)	o__Flavobacteriales(100)	f__Flavobacteriaceae(100)	g__Flavobacterium(100)	s__succinicans(91)
Otu000853	40	k__Bacteria(100)	p__Bacteroidetes(100)	c__Saprospirae(100)	o__Saprospirales(100)	f__Chitinophagaceae(100)	unclassified(75)	unclassified(75)
Otu000854	40	k__Bacteria(100)	p__Planctomycetes(100)	c__OM190(100)	o__agg27(100)	unclassified(100)	unclassified(100)	unclassified(100)
Otu000855	44	k__Bacteria(100)	p__Chloroflexi(100)	c__Ellin6529(100)	unclassified(100)	unclassified(100)	unclassified(100)	unclassified(100)
Otu000856	44	k__Bacteria(100)	p__Acidobacteria(100)	c__S035(100)	unclassified(100)	unclassified(100)	unclassified(100)	unclassified(100)
Otu000857	49	k__Bacteria(100)	p__Firmicutes(100)	c__Clostridia(100)	o__Clostridiales(100)	f__Lachnospiraceae(100)	g__Lachnobacterium(100)	unclassified(100)
Otu000858	54	k__Bacteria(100)	p__Planctomycetes(100)	c__Planctomycetia(100)	o__Pirellulales(100)	f__Pirellulaceae(100)	unclassified(100)	unclassified(100)
Otu000859	44	k__Bacteria(100)	p__Verrucomicrobia(100)	c__Pedosphaerae(100)	o__Pedosphaerales(100)	f__R4-41B(100)	unclassified(100)	unclassified(100)
Otu000860	40	k__Bacteria(100)	p__Bacteroidetes(100)	unclassified(100)	unclassified(100)	unclassified(100)	unclassified(100)	unclassified(100)
Otu000861	45	k__Bacteria(100)	p__Bacteroidetes(100)	unclassified(100)	unclassified(100)	unclassified(100)	unclassified(100)	unclassified(100)
Otu000862	56	k__Bacteria(100)	p__Proteobacteria(100)	c__Deltaproteobacteria(100)	o__Desulfuromonadales(100)	f__Geobacteraceae(100)	g__Geobacter(100)	unclassified(100)
Otu000863	42	k__Bacteria(100)	p__Proteobacteria(100)	c__Gammaproteobacteria(100)	o__Pseudomonadales(100)	f__Moraxellaceae(100)	g__Acinetobacter(100)	unclassified(62)
Otu000864	42	k__Bacteria(100)	p__Proteobacteria(100)	c__Betaproteobacteria(100)	o__MND1(100)	unclassified(100)	unclassified(100)	unclassified(100)
Otu000865	51	k__Bacteria(100)	p__Chloroflexi(100)	c__Anaerolineae(100)	o__envOPS12(100)	unclassified(100)	unclassified(100)	unclassified(100)
Otu000866	43	k__Bacteria(100)	unclassified(100)	unclassified(100)	unclassified(100)	unclassified(100)	unclassified(100)	unclassified(100)
Otu000867	47	k__Bacteria(100)	p__Chloroflexi(100)	c__Anaerolineae(100)	o__envOPS12(100)	unclassified(100)	unclassified(100)	unclassified(100)
Otu000868	48	k__Bacteria(100)	p__Actinobacteria(100)	c__Acidimicrobiia(100)	o__Acidimicrobiales(100)	unclassified(100)	unclassified(100)	unclassified(100)
Otu000869	44	k__Bacteria(100)	p__Bacteroidetes(100)	c__Cytophagia(100)	o__Cytophagales(100)	f__Cytophagaceae(53)	unclassified(53)	unclassified(53)
Otu000870	48	k__Bacteria(100)	p__Planctomycetes(100)	c__Phycisphaerae(100)	o__mle1-8(100)	unclassified(100)	unclassified(100)	unclassified(100)
Otu000871	45	k__Bacteria(100)	p__Proteobacteria(100)	c__Deltaproteobacteria(100)	o__Desulfuromonadales(100)	f__Geobacteraceae(100)	g__Geobacter(100)	unclassified(100)
Otu000872	40	k__Bacteria(100)	p__Firmicutes(100)	c__Clostridia(100)	o__Clostridiales(100)	f__Ruminococcaceae(100)	unclassified(85)	unclassified(85)
Otu000873	42	k__Bacteria(100)	p__Bacteroidetes(100)	c__Bacteroidia(100)	o__Bacteroidales(100)	f__Prevotellaceae(100)	g__Prevotella(100)	s__copri(100)
Otu000874	40	k__Bacteria(100)	p__Bacteroidetes(100)	unclassified(100)	unclassified(100)	unclassified(100)	unclassified(100)	unclassified(100)
Otu000875	41	k__Bacteria(100)	p__Chlorobi(100)	c__Ignavibacteria(100)	o__Ignavibacteriales(100)	f__Melioribacteraceae(100)	unclassified(100)	unclassified(100)
Otu000876	68	k__Bacteria(100)	p__Cyanobacteria(100)	c__Synechococcophycideae(100)	o__Pseudanabaenales(100)	f__Pseudanabaenaceae(100)	g__Pseudanabaena(100)	unclassified(100)
Otu000877	44	k__Bacteria(100)	p__Bacteroidetes(100)	c__Flavobacteriia(100)	o__Flavobacteriales(100)	f__Cryomorphaceae(100)	g__Fluviicola(100)	unclassified(100)
Otu000878	46	k__Bacteria(100)	p__Bacteroidetes(100)	c__Flavobacteriia(100)	o__Flavobacteriales(100)	f__Flavobacteriaceae(100)	g__Flavobacterium(100)	unclassified(100)
Otu000879	43	k__Bacteria(100)	p__Proteobacteria(100)	c__Gammaproteobacteria(100)	unclassified(100)	unclassified(100)	unclassified(100)	unclassified(100)
Otu000880	59	k__Bacteria(100)	p__Firmicutes(100)	c__Clostridia(100)	o__Clostridiales(100)	f__Lachnospiraceae(100)	unclassified(100)	unclassified(100)
Otu000881	47	k__Bacteria(100)	p__Planctomycetes(100)	c__Planctomycetia(100)	o__Planctomycetales(100)	f__Planctomycetaceae(100)	g__Planctomyces(100)	unclassified(100)
Otu000882	54	k__Bacteria(100)	p__Actinobacteria(100)	c__Actinobacteria(100)	o__Actinomycetales(100)	f__Nakamurellaceae(100)	unclassified(100)	unclassified(100)
Otu000883	44	k__Bacteria(100)	p__Planctomycetes(100)	c__Planctomycetia(100)	o__Planctomycetales(100)	f__Planctomycetaceae(100)	g__Planctomyces(100)	unclassified(100)
Otu000884	42	k__Bacteria(100)	p__Proteobacteria(100)	c__Deltaproteobacteria(100)	o__Desulfuromonadales(100)	f__Geobacteraceae(100)	g__Geobacter(100)	s__lovleyi(100)
Otu000885	47	k__Bacteria(100)	p__Proteobacteria(100)	c__Gammaproteobacteria(100)	o__Xanthomonadales(100)	f__Xanthomonadaceae(100)	unclassified(98)	unclassified(98)
Otu000886	40	k__Bacteria(100)	p__Proteobacteria(100)	c__Gammaproteobacteria(100)	o__Xanthomonadales(100)	f__Sinobacteraceae(100)	unclassified(100)	unclassified(100)
Otu000887	39	k__Bacteria(100)	p__Proteobacteria(100)	c__Betaproteobacteria(100)	o__Burkholderiales(100)	f__Comamonadaceae(100)	g__Leptothrix(59)	unclassified(59)
Otu000888	46	k__Bacteria(100)	p__Spirochaetes(100)	c__Spirochaetes(100)	o__Spirochaetales(100)	f__Spirochaetaceae(100)	g__Spirochaeta(100)	s__aurantia(100)
Otu000889	41	k__Bacteria(100)	p__Actinobacteria(100)	c__Thermoleophilia(100)	o__Solirubrobacterales(100)	unclassified(100)	unclassified(100)	unclassified(100)
Otu000890	40	k__Bacteria(100)	p__Spirochaetes(100)	c__Spirochaetes(100)	o__Spirochaetales(100)	f__Spirochaetaceae(100)	g__Spirochaeta(100)	s__aurantia(100)
Otu000891	45	k__Bacteria(100)	p__Proteobacteria(100)	c__Deltaproteobacteria(100)	o__Desulfobacterales(100)	f__Desulfobulbaceae(100)	g__Desulfobulbus(100)	unclassified(100)
Otu000892	39	k__Bacteria(100)	p__Bacteroidetes(100)	c__Bacteroidia(100)	o__Bacteroidales(100)	f__Rikenellaceae(100)	g__Blvii28(100)	unclassified(100)
Otu000893	46	k__Bacteria(100)	p__OD1(100)	c__ABY1(100)	unclassified(100)	unclassified(100)	unclassified(100)	unclassified(100)
Otu000894	38	k__Bacteria(100)	p__Bacteroidetes(100)	unclassified(100)	unclassified(100)	unclassified(100)	unclassified(100)	unclassified(100)
Otu000895	45	k__Bacteria(100)	p__TM6(100)	c__SJA-4(100)	unclassified(100)	unclassified(100)	unclassified(100)	unclassified(100)
Otu000896	39	k__Bacteria(100)	p__Proteobacteria(100)	c__Gammaproteobacteria(100)	o__Pseudomonadales(100)	f__Moraxellaceae(100)	g__Acinetobacter(100)	s__schindleri(75)
Otu000897	43	k__Bacteria(100)	p__Proteobacteria(100)	c__Alphaproteobacteria(100)	o__Rhizobiales(100)	f__Hyphomicrobiaceae(96)	g__Hyphomicrobium(56)	unclassified(56)
Otu000898	45	k__Bacteria(100)	p__Planctomycetes(100)	c__BD7-11(100)	unclassified(100)	unclassified(100)	unclassified(100)	unclassified(100)
Otu000899	42	k__Bacteria(100)	p__Proteobacteria(100)	c__Betaproteobacteria(100)	o__Rhodocyclales(100)	f__Rhodocyclaceae(100)	g__Dechloromonas(98)	unclassified(98)
Otu000900	44	k__Bacteria(100)	p__Acidobacteria(100)	c__Acidobacteria-6(100)	o__iii1-15(100)	unclassified(100)	unclassified(100)	unclassified(100)
Otu000901	47	k__Bacteria(100)	p__Chloroflexi(100)	c__TK17(100)	unclassified(100)	unclassified(100)	unclassified(100)	unclassified(100)
Otu000902	40	k__Bacteria(100)	p__Bacteroidetes(100)	c__Saprospirae(100)	o__Saprospirales(100)	f__Saprospiraceae(100)	unclassified(100)	unclassified(100)
Otu000903	41	k__Bacteria(100)	p__Proteobacteria(100)	c__Deltaproteobacteria(100)	o__Myxococcales(100)	unclassified(100)	unclassified(100)	unclassified(100)
Otu000904	41	k__Bacteria(100)	p__Proteobacteria(100)	c__Alphaproteobacteria(100)	o__Rhizobiales(100)	f__Rhizobiaceae(100)	g__Agrobacterium(96)	unclassified(96)
Otu000905	54	k__Bacteria(100)	p__Proteobacteria(100)	c__Alphaproteobacteria(100)	o__Rhizobiales(100)	f__Hyphomicrobiaceae(99)	g__Rhodoplanes(99)	unclassified(99)
Otu000906	50	k__Bacteria(100)	p__Proteobacteria(100)	c__Gammaproteobacteria(100)	o__Methylococcales(100)	unclassified(96)	unclassified(96)	unclassified(96)
Otu000907	65	k__Bacteria(100)	p__OD1(100)	c__ABY1(100)	unclassified(100)	unclassified(100)	unclassified(100)	unclassified(100)
Otu000908	51	k__Bacteria(100)	p__OD1(100)	c__ZB2(100)	unclassified(100)	unclassified(100)	unclassified(100)	unclassified(100)
Otu000909	42	k__Bacteria(100)	p__OD1(100)	c__ZB2(100)	unclassified(100)	unclassified(100)	unclassified(100)	unclassified(100)
Otu000910	41	k__Bacteria(100)	p__Bacteroidetes(100)	c__Bacteroidia(100)	o__Bacteroidales(100)	f__Prevotellaceae(100)	g__Prevotella(100)	s__copri(100)
Otu000911	42	k__Bacteria(100)	p__Bacteroidetes(100)	c__Flavobacteriia(100)	o__Flavobacteriales(100)	f__Flavobacteriaceae(100)	unclassified	unclassified
Otu000912	65	k__Bacteria(100)	p__OD1(100)	unclassified(100)	unclassified(100)	unclassified(100)	unclassified(100)	unclassified(100)
Otu000913	57	k__Bacteria(100)	p__Proteobacteria(100)	c__Alphaproteobacteria(100)	o__Sphingomonadales(100)	f__Sphingomonadaceae(99)	g__Novosphingobium(88)	unclassified(88)
Otu000914	61	k__Bacteria(100)	p__Proteobacteria(100)	c__Alphaproteobacteria(100)	o__Sphingomonadales(100)	f__Sphingomonadaceae(100)	unclassified(100)	unclassified(100)
Otu000915	41	k__Bacteria(100)	p__Proteobacteria(100)	c__Epsilonproteobacteria(100)	o__Campylobacterales(100)	f__Helicobacteraceae(100)	g__Sulfuricurvum(100)	s__kujiense(100)
Otu000916	38	k__Bacteria(100)	unclassified(100)	unclassified(100)	unclassified(100)	unclassified(100)	unclassified(100)	unclassified(100)
Otu000917	42	k__Bacteria(100)	p__Verrucomicrobia(100)	c__Opitutae(100)	o__Opitutales(100)	f__Opitutaceae(100)	g__Opitutus(100)	unclassified(100)
Otu000918	38	k__Bacteria(100)	p__Proteobacteria(100)	c__Deltaproteobacteria(100)	o__Desulfuromonadales(100)	f__Desulfuromonadaceae(53)	unclassified(53)	unclassified(53)
Otu000919	41	k__Bacteria(100)	p__Proteobacteria(100)	c__TA18(100)	o__PHOS-HD29(100)	unclassified(100)	unclassified(100)	unclassified(100)
Otu000920	52	k__Bacteria(100)	p__Planctomycetes(100)	c__Planctomycetia(100)	o__Pirellulales(100)	f__Pirellulaceae(100)	unclassified(100)	unclassified(100)
Otu000921	44	k__Bacteria(100)	p__Proteobacteria(100)	c__Alphaproteobacteria(100)	o__BD7-3(100)	unclassified(100)	unclassified(100)	unclassified(100)
Otu000922	49	k__Bacteria(100)	p__Acidobacteria(100)	c__Acidobacteria-6(100)	o__iii1-15(100)	unclassified(100)	unclassified(100)	unclassified(100)
Otu000923	36	k__Bacteria(100)	p__Proteobacteria(100)	unclassified(100)	unclassified(100)	unclassified(100)	unclassified(100)	unclassified(100)
Otu000924	65	k__Bacteria(100)	p__Proteobacteria(100)	c__Alphaproteobacteria(100)	unclassified(100)	unclassified(100)	unclassified(100)	unclassified(100)
Otu000925	37	k__Bacteria(100)	p__Bacteroidetes(100)	unclassified(100)	unclassified(100)	unclassified(100)	unclassified(100)	unclassified(100)
Otu000926	41	k__Bacteria(100)	p__Bacteroidetes(100)	unclassified(100)	unclassified(100)	unclassified(100)	unclassified(100)	unclassified(100)
Otu000927	59	k__Bacteria(100)	p__Armatimonadetes(100)	c__Fimbriimonadia(100)	o__Fimbriimonadales(100)	f__Fimbriimonadaceae(100)	g__Fimbriimonas(95)	unclassified(95)
Otu000928	38	k__Bacteria(100)	p__Bacteroidetes(100)	unclassified(100)	unclassified(100)	unclassified(100)	unclassified(100)	unclassified(100)
Otu000929	40	k__Bacteria(100)	p__Proteobacteria(100)	c__Betaproteobacteria(100)	o__Burkholderiales(100)	f__Comamonadaceae(100)	g__Schlegelella(100)	unclassified(100)
Otu000930	40	k__Bacteria(100)	p__Proteobacteria(100)	c__Gammaproteobacteria(100)	unclassified(100)	unclassified(100)	unclassified(100)	unclassified(100)
Otu000931	47	k__Bacteria(100)	p__Synergistetes(100)	c__Synergistia(100)	o__Synergistales(100)	f__Synergistaceae(100)	g__vadinCA02(86)	unclassified(86)
Otu000932	44	k__Bacteria(100)	p__Acidobacteria(100)	c__AT-s54(100)	unclassified(100)	unclassified(100)	unclassified(100)	unclassified(100)
Otu000933	49	k__Bacteria(100)	p__Proteobacteria(100)	c__Alphaproteobacteria(100)	o__Caulobacterales(100)	f__Caulobacteraceae(100)	g__Brevundimonas(100)	s__diminuta(100)
Otu000934	41	k__Bacteria(100)	p__Proteobacteria(100)	c__Betaproteobacteria(100)	o__Burkholderiales(100)	f__Comamonadaceae(100)	unclassified(54)	unclassified(54)
Otu000935	44	k__Bacteria(100)	p__OP11(100)	c__OP11-3(100)	unclassified(100)	unclassified(100)	unclassified(100)	unclassified(100)
Otu000936	52	k__Bacteria(100)	p__Armatimonadetes(100)	c__Armatimonadia(100)	o__Armatimonadales(100)	f__Armatimonadaceae(100)	unclassified(100)	unclassified(100)
Otu000937	42	k__Bacteria(100)	p__SBR1093(100)	c__VHS-B5-50(100)	unclassified(100)	unclassified(100)	unclassified(100)	unclassified(100)
Otu000938	41	k__Bacteria(100)	p__Proteobacteria(100)	c__Alphaproteobacteria(100)	o__Rhodobacterales(100)	f__Rhodobacteraceae(100)	unclassified(100)	unclassified(100)
Otu000939	43	k__Bacteria(100)	p__Proteobacteria(100)	c__Deltaproteobacteria(100)	o__Bdellovibrionales(100)	f__Bdellovibrionaceae(100)	g__Bdellovibrio(100)	unclassified(100)
Otu000940	41	k__Bacteria(100)	p__Verrucomicrobia(100)	c__Pedosphaerae(100)	o__Pedosphaerales(100)	f__R4-41B(100)	unclassified(100)	unclassified(100)
Otu000941	49	k__Bacteria(100)	p__Chloroflexi(100)	c__Chloroflexi(100)	o__Herpetosiphonales(100)	unclassified(100)	unclassified(100)	unclassified(100)
Otu000942	38	k__Bacteria(100)	p__Verrucomicrobia(100)	c__Pedosphaerae(100)	o__Pedosphaerales(100)	f__Ellin517(100)	unclassified(100)	unclassified(100)
Otu000943	43	k__Bacteria(100)	p__Proteobacteria(100)	c__Alphaproteobacteria(100)	o__Rhizobiales(100)	unclassified(54)	unclassified(54)	unclassified(54)
Otu000944	43	k__Bacteria(100)	p__Bacteroidetes(100)	c__Bacteroidia(100)	o__Bacteroidales(100)	f__Paraprevotellaceae(100)	g__Prevotella(100)	unclassified(100)
Otu000945	37	k__Bacteria(100)	p__Bacteroidetes(100)	c__Saprospirae(100)	o__Saprospirales(100)	f__Chitinophagaceae(100)	g__Sediminibacterium(100)	unclassified(100)
Otu000946	44	k__Bacteria(100)	p__Verrucomicrobia(100)	c__Opitutae(100)	o__Opitutales(100)	f__Opitutaceae(100)	g__Opitutus(100)	unclassified(100)
Otu000947	44	k__Bacteria(100)	p__Proteobacteria(100)	c__Alphaproteobacteria(100)	unclassified(100)	unclassified(100)	unclassified(100)	unclassified(100)
Otu000948	35	k__Bacteria(100)	p__Proteobacteria(100)	unclassified(100)	unclassified(100)	unclassified(100)	unclassified(100)	unclassified(100)
Otu000949	37	k__Bacteria(100)	p__Proteobacteria(100)	c__Betaproteobacteria(100)	o__Burkholderiales(100)	f__Comamonadaceae(100)	unclassified(100)	unclassified(100)
Otu000950	36	k__Bacteria(100)	p__Proteobacteria(100)	c__Betaproteobacteria(100)	o__Burkholderiales(100)	f__Comamonadaceae(100)	unclassified(100)	unclassified(100)
Otu000951	39	k__Bacteria(100)	p__Proteobacteria(100)	c__Betaproteobacteria(100)	o__SBla14(100)	unclassified(100)	unclassified(100)	unclassified(100)
Otu000952	48	k__Bacteria(100)	p__Gemmatimonadetes(100)	c__Gemmatimonadetes(100)	o__KD8-87(100)	unclassified(100)	unclassified(100)	unclassified(100)
Otu000953	44	k__Bacteria(100)	p__Proteobacteria(100)	c__Gammaproteobacteria(100)	o__Methylococcales(100)	f__Crenotrichaceae(100)	g__Crenothrix(100)	unclassified(100)
Otu000954	43	k__Bacteria(100)	p__Actinobacteria(100)	c__Actinobacteria(100)	o__Actinomycetales(100)	unclassified(100)	unclassified(100)	unclassified(100)
Otu000955	40	k__Bacteria(100)	p__Proteobacteria(100)	c__Gammaproteobacteria(100)	o__Xanthomonadales(100)	f__Xanthomonadaceae(100)	unclassified(53)	unclassified(53)
Otu000956	41	k__Bacteria(100)	p__Proteobacteria(100)	c__Gammaproteobacteria(100)	o__PYR10d3(100)	unclassified(100)	unclassified(100)	unclassified(100)
Otu000957	38	k__Bacteria(100)	p__Proteobacteria(100)	c__Gammaproteobacteria(100)	o__Pseudomonadales(100)	f__Pseudomonadaceae(100)	g__Pseudomonas(72)	unclassified(72)
Otu000958	44	k__Bacteria(100)	p__Proteobacteria(100)	c__Gammaproteobacteria(100)	unclassified(100)	unclassified(100)	unclassified(100)	unclassified(100)
Otu000959	36	k__Bacteria(100)	p__Proteobacteria(100)	c__Gammaproteobacteria(100)	o__Xanthomonadales(100)	f__Xanthomonadaceae(100)	unclassified(84)	unclassified(84)
Otu000960	35	k__Bacteria(100)	p__Proteobacteria(100)	c__Deltaproteobacteria(100)	o__MIZ46(100)	unclassified(100)	unclassified(100)	unclassified(100)
Otu000961	37	k__Bacteria(100)	p__Proteobacteria(100)	c__Betaproteobacteria(100)	o__Burkholderiales(100)	f__Comamonadaceae(100)	unclassified(100)	unclassified(100)
Otu000962	34	k__Bacteria(100)	p__Proteobacteria(100)	c__Betaproteobacteria(100)	o__Burkholderiales(100)	f__Comamonadaceae(100)	unclassified(98)	unclassified(98)
Otu000963	35	k__Bacteria(100)	p__Proteobacteria(100)	c__Gammaproteobacteria(100)	o__Xanthomonadales(100)	f__Xanthomonadaceae(100)	unclassified(100)	unclassified(100)
Otu000964	40	k__Bacteria(100)	p__Bacteroidetes(100)	c__Saprospirae(100)	o__Saprospirales(100)	f__Saprospiraceae(100)	unclassified(100)	unclassified(100)
Otu000965	40	k__Bacteria(100)	p__OD1(100)	c__ABY1(100)	unclassified(100)	unclassified(100)	unclassified(100)	unclassified(100)
Otu000966	33	k__Bacteria(100)	p__Proteobacteria(100)	c__Gammaproteobacteria(100)	o__Methylococcales(100)	f__Crenotrichaceae(97)	g__Crenothrix(97)	unclassified(97)
Otu000967	47	k__Bacteria(100)	p__Chloroflexi(100)	c__Anaerolineae(100)	o__SBR1031(100)	f__A4b(100)	unclassified(100)	unclassified(100)
Otu000968	35	k__Bacteria(100)	p__Chlamydiae(100)	c__Chlamydiia(100)	o__Chlamydiales(100)	unclassified(100)	unclassified(100)	unclassified(100)
Otu000969	50	k__Bacteria(100)	p__Chloroflexi(100)	c__Anaerolineae(100)	o__envOPS12(100)	unclassified(100)	unclassified(100)	unclassified(100)
Otu000970	48	k__Bacteria(100)	p__Planctomycetes(100)	c__Planctomycetia(100)	o__Pirellulales(100)	f__Pirellulaceae(100)	unclassified(100)	unclassified(100)
Otu000971	47	k__Bacteria(100)	p__Nitrospirae(100)	c__Nitrospira(100)	o__Nitrospirales(100)	f__Nitrospiraceae(100)	g__Nitrospira(86)	unclassified(86)
Otu000972	43	k__Bacteria(100)	p__TM7(100)	c__TM7-1(100)	unclassified(100)	unclassified(100)	unclassified(100)	unclassified(100)
Otu000973	41	k__Bacteria(100)	p__Planctomycetes(100)	c__OM190(100)	o__CL500-15(100)	unclassified(100)	unclassified(100)	unclassified(100)
Otu000974	46	k__Bacteria(100)	p__Planctomycetes(100)	c__Planctomycetia(100)	o__Planctomycetales(100)	f__Planctomycetaceae(100)	g__Planctomyces(100)	unclassified(100)
Otu000975	37	k__Bacteria(100)	p__Bacteroidetes(100)	c__Cytophagia(100)	o__Cytophagales(100)	unclassified(71)	unclassified(71)	unclassified(71)
Otu000976	35	k__Bacteria(100)	p__Bacteroidetes(100)	unclassified(100)	unclassified(100)	unclassified(100)	unclassified(100)	unclassified(100)
Otu000977	36	k__Bacteria(100)	p__Proteobacteria(100)	c__Deltaproteobacteria(100)	o__Myxococcales(100)	f__Haliangiaceae(100)	unclassified(100)	unclassified(100)
Otu000978	41	k__Bacteria(100)	p__Acidobacteria(100)	c__Holophagae(100)	o__Holophagales(100)	f__Holophagaceae(100)	unclassified(100)	unclassified(100)
Otu000979	39	k__Bacteria(100)	p__Proteobacteria(100)	c__TA18(100)	o__PHOS-HD29(100)	unclassified(100)	unclassified(100)	unclassified(100)
Otu000980	37	k__Bacteria(100)	p__Proteobacteria(100)	c__Deltaproteobacteria(100)	o__Desulfuromonadales(100)	f__Geobacteraceae(95)	g__Geobacter(95)	unclassified(95)
Otu000981	34	k__Bacteria(100)	p__Bacteroidetes(100)	c__Sphingobacteriia(100)	o__Sphingobacteriales(100)	f__Sphingobacteriaceae(100)	unclassified(100)	unclassified(100)
Otu000982	38	k__Bacteria(100)	p__Proteobacteria(100)	c__Betaproteobacteria(100)	o__Rhodocyclales(100)	f__Rhodocyclaceae(100)	g__Zoogloea(100)	unclassified(100)
Otu000983	40	k__Bacteria(100)	p__Proteobacteria(100)	c__Betaproteobacteria(100)	o__Rhodocyclales(100)	f__Rhodocyclaceae(100)	unclassified(100)	unclassified(100)
Otu000984	39	k__Bacteria(100)	p__Bacteroidetes(100)	c__Sphingobacteriia(100)	o__Sphingobacteriales(100)	f__Sphingobacteriaceae(100)	unclassified(100)	unclassified(100)
Otu000985	38	k__Bacteria(100)	p__Bacteroidetes(100)	c__Flavobacteriia(100)	o__Flavobacteriales(100)	f__Flavobacteriaceae(100)	g__Flavobacterium(100)	s__succinicans(77)
Otu000986	40	k__Bacteria(100)	p__Bacteroidetes(100)	c__Flavobacteriia(100)	o__Flavobacteriales(100)	f__Flavobacteriaceae(100)	g__Flavobacterium(100)	unclassified(100)
Otu000987	33	k__Bacteria(100)	p__Proteobacteria(100)	c__Alphaproteobacteria(100)	o__Rhodospirillales(100)	f__Acetobacteraceae(100)	g__Acidisoma(52)	unclassified(52)
Otu000988	34	k__Bacteria(100)	p__Verrucomicrobia(100)	c__Pedosphaerae(100)	o__Pedosphaerales(100)	unclassified(100)	unclassified(100)	unclassified(100)
Otu000989	49	k__Bacteria(100)	p__Proteobacteria(100)	unclassified(100)	unclassified(100)	unclassified(100)	unclassified(100)	unclassified(100)
Otu000990	44	k__Bacteria(100)	p__Elusimicrobia(100)	c__Elusimicrobia(100)	o__IIb(100)	unclassified(100)	unclassified(100)	unclassified(100)
Otu000991	49	k__Bacteria(100)	p__Acidobacteria(100)	c__Acidobacteria-6(100)	o__iii1-15(100)	unclassified(100)	unclassified(100)	unclassified(100)
Otu000992	33	k__Bacteria(100)	p__Verrucomicrobia(100)	c__Pedosphaerae(100)	o__Pedosphaerales(100)	unclassified(97)	unclassified(97)	unclassified(97)
Otu000993	36	k__Bacteria(100)	p__Proteobacteria(100)	c__Betaproteobacteria(100)	o__Burkholderiales(100)	f__Comamonadaceae(100)	unclassified(95)	unclassified(95)
Otu000994	50	k__Bacteria(100)	p__Planctomycetes(100)	c__Planctomycetia(100)	o__Gemmatales(100)	f__Gemmataceae(100)	unclassified(100)	unclassified(100)
Otu000995	32	k__Bacteria(100)	p__Proteobacteria(100)	c__Betaproteobacteria(100)	o__Burkholderiales(100)	f__Comamonadaceae(100)	unclassified(100)	unclassified(100)
Otu000996	42	k__Bacteria(100)	p__Proteobacteria(100)	c__Alphaproteobacteria(100)	o__Ellin329(100)	unclassified(100)	unclassified(100)	unclassified(100)
Otu000997	33	k__Bacteria(100)	p__Proteobacteria(100)	c__Deltaproteobacteria(100)	o__Syntrophobacterales(100)	f__Syntrophobacteraceae(100)	unclassified(100)	unclassified(100)
Otu000998	37	k__Bacteria(100)	p__Proteobacteria(100)	c__Deltaproteobacteria(100)	o__Syntrophobacterales(100)	f__Syntrophobacteraceae(100)	unclassified(100)	unclassified(100)
Otu000999	39	k__Bacteria(100)	p__Acidobacteria(100)	c__Chloracidobacteria(100)	o__RB41(100)	f__Ellin6075(100)	unclassified(100)	unclassified(100)
Otu001000	47	k__Bacteria(100)	p__Verrucomicrobia(100)	c__Spartobacteria(100)	o__Chthoniobacterales(100)	f__Chthoniobacteraceae(62)	unclassified	unclassified
Otu001001	36	k__Bacteria(100)	p__Proteobacteria(100)	c__Gammaproteobacteria(100)	o__Alteromonadales(100)	f__Alteromonadaceae(100)	g__Cellvibrio(100)	unclassified(100)
Otu001002	32	k__Bacteria(100)	p__Proteobacteria(100)	c__Gammaproteobacteria(100)	o__Legionellales(100)	f__Legionellaceae(100)	unclassified(72)	unclassified(72)
Otu001003	45	k__Bacteria(100)	p__Firmicutes(100)	c__Clostridia(100)	o__Clostridiales(100)	f__Lachnospiraceae(100)	g__Blautia(100)	unclassified(100)
Otu001004	36	k__Bacteria(100)	p__Verrucomicrobia(100)	c__Opitutae(100)	o__Opitutales(100)	f__Opitutaceae(100)	g__Opitutus(100)	unclassified(100)
Otu001005	38	k__Bacteria(100)	p__Firmicutes(100)	c__Clostridia(100)	o__Clostridiales(100)	f__Veillonellaceae(100)	g__Anaeromusa(100)	unclassified(100)
Otu001006	60	k__Bacteria(100)	p__OD1(100)	unclassified(100)	unclassified(100)	unclassified(100)	unclassified(100)	unclassified(100)
Otu001007	35	k__Bacteria(100)	p__Proteobacteria(100)	c__Betaproteobacteria(100)	unclassified(100)	unclassified(100)	unclassified(100)	unclassified(100)
Otu001008	40	k__Bacteria(100)	p__Chloroflexi(100)	c__Ellin6529(100)	unclassified(100)	unclassified(100)	unclassified(100)	unclassified(100)
Otu001009	35	k__Bacteria(100)	p__Actinobacteria(100)	c__Actinobacteria(100)	o__Actinomycetales(100)	f__Actinomycetaceae(100)	g__Actinomyces(100)	unclassified(100)
Otu001010	38	k__Bacteria(100)	p__Bacteroidetes(100)	c__Bacteroidia(100)	o__Bacteroidales(100)	f__Prevotellaceae(100)	g__Prevotella(100)	unclassified(100)
Otu001011	36	k__Bacteria(100)	p__Bacteroidetes(100)	c__Saprospirae(100)	o__Saprospirales(100)	f__Chitinophagaceae(100)	unclassified(100)	unclassified(100)
Otu001012	33	k__Bacteria(100)	p__Bacteroidetes(100)	c__Bacteroidia(100)	o__Bacteroidales(100)	f__Prevotellaceae(100)	g__Prevotella(100)	s__copri(100)
Otu001013	40	k__Bacteria(100)	p__Bacteroidetes(100)	c__Bacteroidia(100)	o__Bacteroidales(100)	f__Porphyromonadaceae(100)	g__Paludibacter(100)	unclassified(100)
Otu001014	52	k__Bacteria(100)	p__Chloroflexi(100)	c__Anaerolineae(100)	o__WCHB1-50(100)	unclassified(100)	unclassified(100)	unclassified(100)
Otu001015	36	k__Bacteria(100)	p__Bacteroidetes(100)	c__Flavobacteriia(100)	o__Flavobacteriales(100)	f__Cryomorphaceae(100)	g__Fluviicola(100)	unclassified(100)
Otu001016	45	k__Bacteria(100)	p__Proteobacteria(100)	c__Alphaproteobacteria(100)	o__Rhizobiales(100)	f__Beijerinckiaceae(54)	unclassified(54)	unclassified(54)
Otu001017	38	k__Bacteria(100)	p__Proteobacteria(100)	c__Alphaproteobacteria(100)	o__Rhizobiales(100)	f__Hyphomicrobiaceae(98)	g__Devosia(93)	unclassified(93)
Otu001018	35	k__Bacteria(100)	unclassified(100)	unclassified(100)	unclassified(100)	unclassified(100)	unclassified(100)	unclassified(100)
Otu001019	49	k__Bacteria(100)	p__Planctomycetes(100)	c__Phycisphaerae(100)	o__Phycisphaerales(100)	unclassified(100)	unclassified(100)	unclassified(100)
Otu001020	55	k__Bacteria(100)	p__Cyanobacteria(100)	c__Oscillatoriophycideae(100)	o__Chroococcales(100)	unclassified(100)	unclassified(100)	unclassified(100)
Otu001021	41	k__Bacteria(100)	p__Proteobacteria(100)	c__Deltaproteobacteria(100)	unclassified(100)	unclassified(100)	unclassified(100)	unclassified(100)
Otu001022	37	k__Bacteria(100)	p__Proteobacteria(100)	c__Gammaproteobacteria(100)	unclassified(100)	unclassified(100)	unclassified(100)	unclassified(100)
Otu001023	34	k__Bacteria(100)	p__Bacteroidetes(100)	c__Cytophagia(100)	o__Cytophagales(100)	f__Cytophagaceae(100)	g__Sporocytophaga(100)	unclassified(100)
Otu001024	40	k__Bacteria(100)	p__Proteobacteria(100)	c__Gammaproteobacteria(100)	unclassified(100)	unclassified(100)	unclassified(100)	unclassified(100)
Otu001025	35	k__Bacteria(100)	p__Bacteroidetes(100)	c__Cytophagia(100)	o__Cytophagales(100)	f__Cytophagaceae(75)	unclassified(75)	unclassified(75)
Otu001026	39	k__Bacteria(100)	p__Bacteroidetes(100)	c__Cytophagia(100)	o__Cytophagales(100)	f__Cytophagaceae(85)	unclassified(85)	unclassified(85)
Otu001027	62	k__Bacteria(100)	p__OD1(100)	c__ZB2(100)	unclassified(100)	unclassified(100)	unclassified(100)	unclassified(100)
Otu001028	34	k__Bacteria(100)	p__OP3(100)	c__BD4-9(100)	unclassified(100)	unclassified(100)	unclassified(100)	unclassified(100)
Otu001029	35	k__Bacteria(100)	p__Proteobacteria(100)	c__Deltaproteobacteria(100)	o__Spirobacillales(100)	unclassified(100)	unclassified(100)	unclassified(100)
Otu001030	40	k__Bacteria(100)	p__Actinobacteria(100)	c__Actinobacteria(100)	o__Actinomycetales(100)	f__Micromonosporaceae(100)	g__Actinoplanes(93)	unclassified(93)
Otu001031	36	k__Bacteria(100)	p__Proteobacteria(100)	c__Gammaproteobacteria(100)	o__Pseudomonadales(100)	f__Moraxellaceae(100)	g__Acinetobacter(100)	s__guillouiae(95)
Otu001032	36	k__Bacteria(100)	p__Chlamydiae(100)	c__Chlamydiia(100)	o__Chlamydiales(100)	f__Rhabdochlamydiaceae(100)	g__Candidatus_Rhabdochlamydia(100)	unclassified(100)
Otu001033	32	k__Bacteria(100)	p__Proteobacteria(100)	c__Betaproteobacteria(100)	o__Rhodocyclales(100)	f__Rhodocyclaceae(100)	g__Dok59(97)	unclassified(97)
Otu001034	47	k__Bacteria(100)	p__Actinobacteria(100)	c__Acidimicrobiia(100)	o__Acidimicrobiales(100)	f__C111(100)	unclassified(100)	unclassified(100)
Otu001035	36	k__Bacteria(100)	p__OD1(100)	c__ABY1(100)	unclassified(100)	unclassified(100)	unclassified(100)	unclassified(100)
Otu001036	33	k__Bacteria(100)	p__OD1(100)	unclassified(100)	unclassified(100)	unclassified(100)	unclassified(100)	unclassified(100)
Otu001037	31	k__Bacteria(100)	p__Bacteroidetes(100)	unclassified(100)	unclassified(100)	unclassified(100)	unclassified(100)	unclassified(100)
Otu001038	33	k__Bacteria(100)	p__Proteobacteria(100)	c__Betaproteobacteria(100)	o__Ellin6067(100)	unclassified(100)	unclassified(100)	unclassified(100)
Otu001039	35	k__Bacteria(100)	p__Proteobacteria(100)	c__Betaproteobacteria(100)	o__Rhodocyclales(100)	f__Rhodocyclaceae(100)	unclassified(100)	unclassified(100)
Otu001040	34	k__Bacteria(100)	p__Spirochaetes(100)	c__Spirochaetes(100)	o__Spirochaetales(100)	f__Spirochaetaceae(100)	g__Spirochaeta(100)	s__aurantia(100)
Otu001041	59	k__Bacteria(100)	unclassified(100)	unclassified(100)	unclassified(100)	unclassified(100)	unclassified(100)	unclassified(100)
Otu001042	33	k__Bacteria(100)	unclassified(100)	unclassified(100)	unclassified(100)	unclassified(100)	unclassified(100)	unclassified(100)
Otu001043	31	k__Bacteria(100)	p__Proteobacteria(100)	c__Alphaproteobacteria(100)	o__Rhodospirillales(100)	f__Rhodospirillaceae(100)	unclassified(100)	unclassified(100)
Otu001044	34	k__Bacteria(100)	p__Acidobacteria(100)	c__Sva0725(100)	o__Sva0725(100)	unclassified(100)	unclassified(100)	unclassified(100)
Otu001045	32	k__Bacteria(100)	p__Bacteroidetes(100)	c__Saprospirae(100)	o__Saprospirales(100)	f__Chitinophagaceae(100)	unclassified(100)	unclassified(100)
Otu001046	35	k__Bacteria(100)	p__TM7(100)	c__TM7-1(100)	unclassified(100)	unclassified(100)	unclassified(100)	unclassified(100)
Otu001047	47	k__Bacteria(100)	p__OD1(100)	c__ZB2(100)	unclassified(100)	unclassified(100)	unclassified(100)	unclassified(100)
Otu001048	48	k__Bacteria(100)	p__Proteobacteria(100)	c__Deltaproteobacteria(100)	o__Syntrophobacterales(100)	f__Syntrophobacteraceae(100)	unclassified(100)	unclassified(100)
Otu001049	48	k__Bacteria(100)	p__OD1(100)	c__ZB2(100)	unclassified(100)	unclassified(100)	unclassified(100)	unclassified(100)
Otu001050	36	k__Bacteria(100)	p__Proteobacteria(100)	c__Deltaproteobacteria(100)	o__Desulfobacterales(100)	f__Desulfobulbaceae(100)	unclassified(100)	unclassified(100)
Otu001051	33	k__Bacteria(100)	p__Proteobacteria(100)	c__Gammaproteobacteria(100)	o__Alteromonadales(100)	f__Alteromonadaceae(100)	g__Cellvibrio(100)	unclassified(100)
Otu001052	56	k__Bacteria(100)	p__OP11(100)	c__OP11-3(100)	unclassified(100)	unclassified(100)	unclassified(100)	unclassified(100)
Otu001053	37	k__Bacteria(100)	p__Bacteroidetes(100)	c__Flavobacteriia(100)	o__Flavobacteriales(100)	f__Flavobacteriaceae(100)	g__Flavobacterium(100)	unclassified(100)
Otu001054	36	k__Bacteria(100)	p__OD1(100)	c__ZB2(100)	unclassified(100)	unclassified(100)	unclassified(100)	unclassified(100)
Otu001055	40	k__Bacteria(100)	p__Chlorobi(100)	c__OPB56(100)	unclassified(100)	unclassified(100)	unclassified(100)	unclassified(100)
Otu001056	35	k__Bacteria(100)	p__Acidobacteria(100)	c__Holophagae(100)	o__Holophagales(100)	f__Holophagaceae(100)	g__Geothrix(78)	unclassified(78)
Otu001057	34	k__Bacteria(100)	p__Proteobacteria(100)	c__Gammaproteobacteria(100)	o__Xanthomonadales(100)	f__Xanthomonadaceae(100)	unclassified(100)	unclassified(100)
Otu001058	36	k__Bacteria(100)	p__Nitrospirae(100)	c__Nitrospira(100)	o__Nitrospirales(100)	f__Thermodesulfovibrionaceae(100)	g__GOUTA19(100)	unclassified(100)
Otu001059	56	k__Bacteria(100)	p__Chloroflexi(100)	c__TK17(100)	o__mle1-48(100)	unclassified(100)	unclassified(100)	unclassified(100)
Otu001060	37	k__Bacteria(100)	p__Firmicutes(100)	c__Clostridia(100)	o__Clostridiales(100)	f__Lachnospiraceae(100)	g__Coprococcus(76)	unclassified(76)
Otu001061	32	k__Bacteria(100)	p__Proteobacteria(100)	c__Betaproteobacteria(100)	unclassified(100)	unclassified(100)	unclassified(100)	unclassified(100)
Otu001062	31	k__Bacteria(100)	p__Proteobacteria(100)	c__Gammaproteobacteria(100)	o__Xanthomonadales(100)	f__Xanthomonadaceae(100)	g__Rhodanobacter(100)	unclassified(100)
Otu001063	41	k__Bacteria(100)	p__Firmicutes(100)	c__Clostridia(100)	o__Clostridiales(100)	f__Christensenellaceae(100)	unclassified(100)	unclassified(100)
Otu001064	58	k__Bacteria(100)	p__Firmicutes(100)	c__Clostridia(100)	o__Clostridiales(100)	f__Lachnospiraceae(100)	g__Ruminococcus(100)	s__gnavus(100)
Otu001065	38	k__Bacteria(100)	p__Nitrospirae(100)	c__Nitrospira(100)	o__Nitrospirales(100)	f__Thermodesulfovibrionaceae(100)	g__LCP-6(100)	unclassified(100)
Otu001066	42	k__Bacteria(100)	p__Firmicutes(100)	c__Clostridia(100)	o__Clostridiales(100)	f__Ruminococcaceae(100)	g__Ruminococcus(100)	s__bromii(100)
Otu001067	31	k__Bacteria(100)	p__Verrucomicrobia(100)	c__Pedosphaerae(100)	o__Pedosphaerales(100)	unclassified(100)	unclassified(100)	unclassified(100)
Otu001068	48	k__Bacteria(100)	p__WPS-2(100)	unclassified(100)	unclassified(100)	unclassified(100)	unclassified(100)	unclassified(100)
Otu001069	38	k__Bacteria(100)	p__TM6(100)	c__SBRH58(100)	unclassified(100)	unclassified(100)	unclassified(100)	unclassified(100)
Otu001070	36	k__Bacteria(100)	p__Proteobacteria(100)	c__Alphaproteobacteria(100)	o__Sphingomonadales(100)	f__Sphingomonadaceae(100)	g__Kaistobacter(100)	unclassified(100)
Otu001071	39	k__Bacteria(100)	p__Proteobacteria(100)	c__Deltaproteobacteria(100)	o__Myxococcales(100)	f__OM27(100)	unclassified(100)	unclassified(100)
Otu001072	38	k__Bacteria(100)	unclassified(100)	unclassified(100)	unclassified(100)	unclassified(100)	unclassified(100)	unclassified(100)
Otu001073	34	k__Bacteria(100)	p__Proteobacteria(100)	c__Deltaproteobacteria(100)	o__Myxococcales(100)	unclassified(100)	unclassified(100)	unclassified(100)
Otu001074	44	k__Bacteria(100)	p__Chloroflexi(100)	c__Anaerolineae(100)	o__H39(100)	unclassified(100)	unclassified(100)	unclassified(100)
Otu001075	33	k__Bacteria(100)	p__Proteobacteria(100)	c__Gammaproteobacteria(100)	o__Methylococcales(100)	f__Methylococcaceae(100)	g__Methylomonas(100)	unclassified(100)
Otu001076	36	k__Bacteria(100)	p__TM7(100)	c__TM7-1(100)	unclassified(100)	unclassified(100)	unclassified(100)	unclassified(100)
Otu001077	32	k__Bacteria(100)	p__Elusimicrobia(100)	c__Elusimicrobia(100)	o__Elusimicrobiales(100)	unclassified(100)	unclassified(100)	unclassified(100)
Otu001078	33	k__Bacteria(100)	p__Proteobacteria(100)	c__Betaproteobacteria(100)	o__Rhodocyclales(100)	f__Rhodocyclaceae(100)	g__Zoogloea(100)	unclassified(100)
Otu001079	32	k__Bacteria(100)	p__Proteobacteria(100)	c__Betaproteobacteria(100)	o__Rhodocyclales(100)	f__Rhodocyclaceae(100)	g__Zoogloea(100)	unclassified(100)
Otu001080	37	k__Bacteria(100)	p__Bacteroidetes(100)	c__Bacteroidia(100)	o__Bacteroidales(100)	f__Porphyromonadaceae(100)	g__Paludibacter(100)	unclassified(100)
Otu001081	32	k__Bacteria(100)	p__Bacteroidetes(100)	c__Bacteroidia(100)	o__Bacteroidales(100)	f__Paraprevotellaceae(100)	g__Prevotella(100)	unclassified(100)
Otu001082	33	k__Bacteria(100)	p__Bacteroidetes(100)	c__Bacteroidia(100)	o__Bacteroidales(100)	f__Rikenellaceae(100)	g__Blvii28(100)	unclassified(100)
Otu001083	32	k__Bacteria(100)	p__Proteobacteria(100)	c__Gammaproteobacteria(100)	o__Xanthomonadales(100)	f__Sinobacteraceae(100)	g__Steroidobacter(100)	unclassified(100)
Otu001084	36	k__Bacteria(100)	p__OD1(100)	c__ABY1(100)	unclassified(100)	unclassified(100)	unclassified(100)	unclassified(100)
Otu001085	44	k__Bacteria(100)	p__OD1(100)	c__ABY1(100)	unclassified(100)	unclassified(100)	unclassified(100)	unclassified(100)
Otu001086	34	k__Bacteria(100)	p__Proteobacteria(100)	c__Alphaproteobacteria(100)	o__Rhizobiales(100)	f__Hyphomicrobiaceae(100)	g__Hyphomicrobium(100)	unclassified(100)
Otu001087	48	k__Bacteria(100)	p__OD1(100)	c__ABY1(100)	unclassified(100)	unclassified(100)	unclassified(100)	unclassified(100)
Otu001088	38	k__Bacteria(100)	p__Proteobacteria(100)	c__Deltaproteobacteria(100)	o__Syntrophobacterales(100)	f__Syntrophobacteraceae(100)	unclassified(100)	unclassified(100)
Otu001089	31	k__Bacteria(100)	p__Proteobacteria(100)	c__Betaproteobacteria(100)	o__Burkholderiales(100)	f__Comamonadaceae(100)	unclassified(100)	unclassified(100)
Otu001090	35	k__Bacteria(100)	p__Firmicutes(100)	c__Clostridia(100)	o__Clostridiales(100)	f__Veillonellaceae(100)	g__Pelosinus(100)	unclassified(100)
Otu001091	46	k__Bacteria(100)	p__Chloroflexi(100)	c__Chloroflexi(100)	o__Roseiflexales(100)	f__Kouleothrixaceae(100)	unclassified(100)	unclassified(100)
Otu001092	36	k__Bacteria(100)	p__Acidobacteria(100)	c__Chloracidobacteria(100)	o__PK29(100)	unclassified(100)	unclassified(100)	unclassified(100)
Otu001093	34	k__Bacteria(100)	p__Bacteroidetes(100)	c__Sphingobacteriia(100)	o__Sphingobacteriales(100)	f__Sphingobacteriaceae(100)	unclassified(74)	unclassified(74)
Otu001094	32	k__Bacteria(100)	p__Proteobacteria(100)	c__Deltaproteobacteria(100)	o__Desulfuromonadales(100)	f__Geobacteraceae(100)	g__Geobacter(100)	unclassified(100)
Otu001095	37	k__Bacteria(100)	p__Proteobacteria(100)	c__Alphaproteobacteria(100)	o__BD7-3(100)	unclassified(100)	unclassified(100)	unclassified(100)
Otu001096	42	k__Bacteria(100)	p__Proteobacteria(100)	c__Betaproteobacteria(100)	o__Methylophilales(100)	f__Methylophilaceae(100)	g__Methylotenera(100)	s__mobilis(100)
Otu001097	40	k__Bacteria(100)	p__Bacteroidetes(100)	unclassified(100)	unclassified(100)	unclassified(100)	unclassified(100)	unclassified(100)
Otu001098	36	k__Bacteria(100)	p__Bacteroidetes(100)	unclassified(100)	unclassified(100)	unclassified(100)	unclassified(100)	unclassified(100)
Otu001099	34	k__Bacteria(100)	p__Gemmatimonadetes(100)	c__Gemmatimonadetes(100)	o__C114(100)	unclassified(100)	unclassified(100)	unclassified(100)
Otu001100	38	k__Bacteria(100)	p__Proteobacteria(100)	c__Betaproteobacteria(100)	o__Neisseriales(100)	f__Neisseriaceae(100)	unclassified(100)	unclassified(100)
Otu001101	36	k__Bacteria(100)	p__Proteobacteria(100)	c__Gammaproteobacteria(100)	unclassified(100)	unclassified(100)	unclassified(100)	unclassified(100)
Otu001102	32	k__Bacteria(100)	p__Proteobacteria(100)	c__Deltaproteobacteria(100)	o__Bdellovibrionales(100)	f__Bdellovibrionaceae(100)	g__Bdellovibrio(100)	s__bacteriovorus(100)
Otu001103	31	k__Bacteria(100)	p__Planctomycetes(100)	c__Planctomycetia(100)	o__Planctomycetales(100)	f__Planctomycetaceae(100)	g__Planctomyces(100)	unclassified(100)
Otu001104	30	k__Bacteria(100)	p__Proteobacteria(100)	c__Betaproteobacteria(100)	o__Burkholderiales(100)	f__Comamonadaceae(100)	g__Methylibium(94)	unclassified(94)
Otu001105	39	k__Bacteria(100)	p__Chloroflexi(100)	c__S085(100)	unclassified(100)	unclassified(100)	unclassified(100)	unclassified(100)
Otu001106	32	k__Bacteria(100)	p__Proteobacteria(100)	c__Deltaproteobacteria(100)	o__Bdellovibrionales(100)	f__Bacteriovoracaceae(100)	unclassified(100)	unclassified(100)
Otu001107	36	k__Bacteria(100)	p__Firmicutes(100)	c__Clostridia(100)	o__Clostridiales(100)	f__Clostridiaceae(100)	g__Clostridium(100)	s__perfringens(100)
Otu001108	32	k__Bacteria(100)	p__Firmicutes(100)	c__Clostridia(100)	o__Clostridiales(100)	f__Acidaminobacteraceae(100)	g__Fusibacter(94)	unclassified(94)
Otu001109	35	k__Bacteria(100)	p__Bacteroidetes(100)	c__Saprospirae(100)	o__Saprospirales(100)	f__Chitinophagaceae(100)	unclassified(100)	unclassified(100)
Otu001110	33	k__Bacteria(100)	p__Verrucomicrobia(100)	c__Spartobacteria(100)	o__Chthoniobacterales(100)	f__Chthoniobacteraceae(58)	unclassified	unclassified
Otu001111	35	k__Bacteria(100)	p__Firmicutes(100)	c__Clostridia(100)	o__Clostridiales(100)	f__Ruminococcaceae(100)	g__Oscillospira(89)	unclassified(89)
Otu001112	38	k__Bacteria(100)	p__Acidobacteria(100)	c__DA052(100)	o__Ellin6513(100)	unclassified(100)	unclassified(100)	unclassified(100)
Otu001113	35	k__Bacteria(100)	p__Proteobacteria(100)	c__Deltaproteobacteria(100)	o__Myxococcales(100)	f__Myxococcaceae(100)	g__Anaeromyxobacter(100)	unclassified(100)
Otu001114	31	k__Bacteria(100)	p__Bacteroidetes(100)	c__Saprospirae(100)	o__Saprospirales(100)	f__Chitinophagaceae(100)	unclassified(100)	unclassified(100)
Otu001115	33	k__Bacteria(100)	p__Bacteroidetes(100)	c__Saprospirae(100)	o__Saprospirales(100)	f__Chitinophagaceae(100)	unclassified(100)	unclassified(100)
Otu001116	38	k__Bacteria(100)	p__Proteobacteria(100)	c__Deltaproteobacteria(100)	o__Myxococcales(100)	f__Cystobacteraceae(100)	g__Cystobacter(100)	unclassified(100)
Otu001117	42	k__Bacteria(100)	p__Acidobacteria(100)	c__Acidobacteria-6(100)	o__iii1-15(100)	unclassified(100)	unclassified(100)	unclassified(100)
Otu001118	35	k__Bacteria(100)	p__Proteobacteria(100)	c__Deltaproteobacteria(100)	o__Desulfuromonadales(100)	f__Geobacteraceae(100)	g__Geobacter(100)	unclassified(100)
Otu001119	37	k__Bacteria(100)	p__Proteobacteria(100)	c__Alphaproteobacteria(100)	o__Rhodospirillales(100)	f__Acetobacteraceae(100)	unclassified(100)	unclassified(100)
Otu001120	37	k__Bacteria(100)	p__Bacteroidetes(100)	c__Bacteroidia(100)	o__Bacteroidales(100)	f__SB-1(84)	unclassified(84)	unclassified(84)
Otu001121	50	k__Bacteria(100)	p__Chloroflexi(100)	c__TK17(100)	o__mle1-48(100)	unclassified(100)	unclassified(100)	unclassified(100)
Otu001122	30	k__Bacteria(100)	p__Proteobacteria(100)	c__Deltaproteobacteria(100)	o__Syntrophobacterales(100)	f__Syntrophobacteraceae(100)	unclassified(100)	unclassified(100)
Otu001123	42	k__Bacteria(100)	p__Chloroflexi(100)	c__Anaerolineae(100)	o__pLW-97(100)	unclassified(100)	unclassified(100)	unclassified(100)
Otu001124	36	k__Bacteria(100)	p__TM7(100)	c__TM7-1(100)	unclassified(100)	unclassified(100)	unclassified(100)	unclassified(100)
Otu001125	36	k__Bacteria(100)	p__Proteobacteria(100)	c__Deltaproteobacteria(100)	o__NB1-j(100)	unclassified(98)	unclassified(98)	unclassified(98)
Otu001126	39	k__Bacteria(100)	p__Proteobacteria(100)	c__Deltaproteobacteria(100)	o__Desulfovibrionales(100)	f__Desulfovibrionaceae(100)	g__Desulfovibrio(100)	unclassified(100)
Otu001127	39	k__Bacteria(100)	p__Chloroflexi(100)	c__Anaerolineae(100)	o__A31(100)	unclassified(100)	unclassified(100)	unclassified(100)
Otu001128	30	k__Bacteria(100)	p__Proteobacteria(100)	c__Betaproteobacteria(100)	o__Burkholderiales(100)	f__Comamonadaceae(100)	unclassified(100)	unclassified(100)
Otu001129	36	k__Bacteria(100)	p__Proteobacteria(100)	c__Betaproteobacteria(100)	o__Burkholderiales(100)	f__Comamonadaceae(100)	unclassified(100)	unclassified(100)
Otu001130	36	k__Bacteria(100)	p__Chloroflexi(100)	c__Anaerolineae(100)	o__SBR1031(100)	f__A4b(100)	unclassified(100)	unclassified(100)
Otu001131	38	k__Bacteria(100)	p__SR1(100)	unclassified(100)	unclassified(100)	unclassified(100)	unclassified(100)	unclassified(100)
Otu001132	34	k__Bacteria(100)	p__Chlamydiae(100)	c__Chlamydiia(100)	o__Chlamydiales(100)	unclassified(100)	unclassified(100)	unclassified(100)
Otu001133	48	k__Bacteria(100)	p__Nitrospirae(100)	c__Nitrospira(100)	o__Nitrospirales(100)	f__Thermodesulfovibrionaceae(100)	g__BD2-6(100)	unclassified(100)
Otu001134	34	k__Bacteria(100)	p__Proteobacteria(100)	c__Alphaproteobacteria(100)	o__Rhizobiales(100)	f__Rhizobiaceae(100)	g__Agrobacterium(100)	unclassified(100)
Otu001135	30	k__Bacteria(100)	p__Proteobacteria(100)	c__Betaproteobacteria(100)	o__Burkholderiales(100)	f__Comamonadaceae(100)	unclassified(97)	unclassified(97)
Otu001136	45	k__Bacteria(100)	p__Planctomycetes(100)	c__Planctomycetia(100)	o__Pirellulales(100)	f__Pirellulaceae(100)	unclassified(100)	unclassified(100)
Otu001137	33	k__Bacteria(100)	p__Bacteroidetes(100)	c__Bacteroidia(100)	o__Bacteroidales(100)	f__Bacteroidaceae(100)	g__Bacteroides(100)	unclassified(100)
Otu001138	31	k__Bacteria(100)	p__Proteobacteria(100)	c__Betaproteobacteria(100)	o__Rhodocyclales(100)	f__Rhodocyclaceae(100)	g__Zoogloea(100)	unclassified(100)
Otu001139	29	k__Bacteria(100)	p__Acidobacteria(100)	c__PAUC37f(100)	unclassified(100)	unclassified(100)	unclassified(100)	unclassified(100)
Otu001140	34	k__Bacteria(100)	p__Gemmatimonadetes(100)	c__Gemm-1(100)	unclassified(100)	unclassified(100)	unclassified(100)	unclassified(100)
Otu001141	56	k__Bacteria(100)	p__Gemmatimonadetes(100)	c__Gemm-1(100)	unclassified(100)	unclassified(100)	unclassified(100)	unclassified(100)
Otu001142	32	k__Bacteria(100)	p__Acidobacteria(100)	c__PAUC37f(100)	unclassified(100)	unclassified(100)	unclassified(100)	unclassified(100)
Otu001143	34	k__Bacteria(100)	p__Proteobacteria(100)	c__Alphaproteobacteria(100)	unclassified(100)	unclassified(100)	unclassified(100)	unclassified(100)
Otu001144	28	k__Bacteria(100)	p__Bacteroidetes(100)	c__Bacteroidia(100)	o__Bacteroidales(100)	f__Paraprevotellaceae(100)	g__Prevotella(100)	unclassified(100)
Otu001145	31	k__Bacteria(100)	p__Chloroflexi(100)	c__Anaerolineae(100)	o__SBR1031(100)	f__oc28(100)	unclassified(100)	unclassified(100)
Otu001146	30	k__Bacteria(100)	p__Proteobacteria(100)	c__Deltaproteobacteria(100)	o__Syntrophobacterales(100)	f__Syntrophobacteraceae(100)	unclassified(100)	unclassified(100)
Otu001147	33	k__Bacteria(100)	p__Bacteroidetes(100)	c__Cytophagia(100)	o__Cytophagales(100)	f__Cytophagaceae(58)	g__Flectobacillus(55)	unclassified(55)
Otu001148	30	k__Bacteria(100)	p__Proteobacteria(100)	c__Gammaproteobacteria(100)	o__Xanthomonadales(100)	f__Sinobacteraceae(100)	g__Nevskia(100)	s__ramosa(100)
Otu001149	32	k__Bacteria(100)	p__Chlamydiae(100)	c__Chlamydiia(100)	o__Chlamydiales(100)	unclassified(100)	unclassified(100)	unclassified(100)
Otu001150	30	k__Bacteria(100)	p__Chlamydiae(100)	c__Chlamydiia(100)	o__Chlamydiales(100)	unclassified(100)	unclassified(100)	unclassified(100)
Otu001151	38	k__Bacteria(100)	p__Chlamydiae(100)	c__Chlamydiia(100)	o__Chlamydiales(100)	f__Parachlamydiaceae(100)	g__Candidatus_Protochlamydia(74)	unclassified(74)
Otu001152	33	k__Bacteria(100)	p__Chlamydiae(100)	c__Chlamydiia(100)	o__Chlamydiales(100)	f__Rhabdochlamydiaceae(100)	g__Candidatus_Rhabdochlamydia(100)	unclassified(100)
Otu001153	32	k__Bacteria(100)	p__Proteobacteria(100)	c__Deltaproteobacteria(100)	o__Bdellovibrionales(100)	f__Bdellovibrionaceae(100)	g__Bdellovibrio(100)	unclassified(100)
Otu001154	28	k__Bacteria(100)	p__Proteobacteria(100)	c__Gammaproteobacteria(100)	o__Enterobacteriales(100)	f__Enterobacteriaceae(100)	unclassified(79)	unclassified(79)
Otu001155	31	k__Bacteria(100)	p__Proteobacteria(100)	c__Gammaproteobacteria(100)	o__Enterobacteriales(100)	f__Enterobacteriaceae(100)	g__Klebsiella(97)	s__oxytoca(52)
Otu001156	53	k__Bacteria(100)	p__WPS-2(100)	unclassified(100)	unclassified(100)	unclassified(100)	unclassified(100)	unclassified(100)
Otu001157	30	k__Bacteria(100)	p__Proteobacteria(100)	c__Deltaproteobacteria(100)	o__Syntrophobacterales(100)	f__Syntrophobacteraceae(100)	unclassified(100)	unclassified(100)
Otu001158	34	k__Bacteria(100)	p__Chloroflexi(100)	c__Anaerolineae(100)	o__envOPS12(100)	unclassified(100)	unclassified(100)	unclassified(100)
Otu001159	29	k__Bacteria(100)	p__Proteobacteria(100)	c__Betaproteobacteria(100)	unclassified(100)	unclassified(100)	unclassified(100)	unclassified(100)
Otu001160	30	k__Bacteria(100)	p__Proteobacteria(100)	c__Betaproteobacteria(100)	o__Burkholderiales(100)	f__Oxalobacteraceae(100)	g__Cupriavidus(100)	s__gilardii(100)
Otu001161	31	k__Bacteria(100)	p__Verrucomicrobia(100)	c__Pedosphaerae(100)	o__Pedosphaerales(100)	unclassified(100)	unclassified(100)	unclassified(100)
Otu001162	31	k__Bacteria(100)	p__Proteobacteria(100)	unclassified(100)	unclassified(100)	unclassified(100)	unclassified(100)	unclassified(100)
Otu001163	34	k__Bacteria(100)	p__OD1(100)	c__ABY1(100)	unclassified(100)	unclassified(100)	unclassified(100)	unclassified(100)
Otu001164	30	k__Bacteria(100)	p__Proteobacteria(100)	c__Betaproteobacteria(100)	o__Burkholderiales(100)	f__Oxalobacteraceae(97)	unclassified(57)	unclassified(57)
Otu001165	29	k__Bacteria(100)	p__Bacteroidetes(100)	c__Saprospirae(100)	o__Saprospirales(100)	f__Saprospiraceae(100)	unclassified(100)	unclassified(100)
Otu001166	33	k__Bacteria(100)	p__Proteobacteria(100)	c__Betaproteobacteria(100)	o__Burkholderiales(100)	f__Comamonadaceae(100)	g__Leptothrix(52)	unclassified(52)
Otu001167	31	k__Bacteria(100)	p__Proteobacteria(100)	c__Betaproteobacteria(100)	o__Burkholderiales(100)	f__Oxalobacteraceae(97)	g__Janthinobacterium(65)	unclassified(65)
Otu001168	32	k__Bacteria(100)	p__Verrucomicrobia(100)	c__Pedosphaerae(100)	o__Pedosphaerales(100)	f__Pedosphaeraceae(97)	g__Pedosphaera(97)	unclassified(97)
Otu001169	35	k__Bacteria(100)	p__Proteobacteria(100)	c__Gammaproteobacteria(100)	o__Pseudomonadales(100)	f__Moraxellaceae(100)	g__Acinetobacter(100)	unclassified(75)
Otu001170	34	k__Bacteria(100)	p__Firmicutes(100)	c__Clostridia(100)	o__Clostridiales(100)	f__Clostridiaceae(100)	g__Clostridium(100)	s__butyricum(83)
Otu001171	29	k__Bacteria(100)	p__WS3(100)	c__PRR-12(100)	o__Sediment-1(100)	f__PRR-10(100)	unclassified(100)	unclassified(100)
Otu001172	55	unknown(100)	unclassified(100)	unclassified(100)	unclassified(100)	unclassified(100)	unclassified(100)	unclassified(100)
Otu001173	30	k__Bacteria(100)	p__Proteobacteria(100)	c__Betaproteobacteria(100)	unclassified(100)	unclassified(100)	unclassified(100)	unclassified(100)
Otu001174	36	k__Bacteria(100)	p__Bacteroidetes(100)	c__Sphingobacteriia(100)	o__Sphingobacteriales(100)	f__Sphingobacteriaceae(100)	g__Pedobacter(100)	unclassified(100)
Otu001175	30	k__Bacteria(100)	p__Proteobacteria(100)	c__Betaproteobacteria(100)	o__Ellin6067(100)	unclassified(100)	unclassified(100)	unclassified(100)
Otu001176	32	k__Bacteria(100)	p__Verrucomicrobia(100)	c__Pedosphaerae(100)	o__Pedosphaerales(100)	f__R4-41B(100)	unclassified(100)	unclassified(100)
Otu001177	29	k__Bacteria(100)	p__Proteobacteria(100)	c__Betaproteobacteria(100)	o__Ellin6067(100)	unclassified(100)	unclassified(100)	unclassified(100)
Otu001178	32	k__Bacteria(100)	p__Actinobacteria(100)	c__Actinobacteria(100)	o__Actinomycetales(100)	f__Nocardioidaceae(100)	g__Propionicimonas(100)	unclassified(100)
Otu001179	29	k__Bacteria(100)	p__Acidobacteria(100)	c__Holophagae(100)	o__Holophagales(100)	f__Holophagaceae(100)	g__Geothrix(100)	unclassified(100)
Otu001180	33	k__Bacteria(100)	p__Proteobacteria(100)	c__Alphaproteobacteria(100)	o__BD7-3(100)	unclassified(100)	unclassified(100)	unclassified(100)
Otu001181	31	k__Bacteria(100)	p__Proteobacteria(100)	c__Deltaproteobacteria(100)	o__Syntrophobacterales(100)	f__Syntrophobacteraceae(100)	unclassified(100)	unclassified(100)
Otu001182	37	k__Bacteria(100)	p__Actinobacteria(100)	c__Actinobacteria(100)	o__Actinomycetales(100)	f__Nocardioidaceae(100)	g__Propionicimonas(100)	unclassified(100)
Otu001183	38	k__Bacteria(100)	p__Chloroflexi(100)	c__Dehalococcoidetes(100)	o__Dehalococcoidales(100)	f__Dehalococcoidaceae(100)	unclassified(100)	unclassified(100)
Otu001184	29	k__Bacteria(100)	p__Proteobacteria(100)	c__Alphaproteobacteria(100)	unclassified(100)	unclassified(100)	unclassified(100)	unclassified(100)
Otu001185	30	k__Bacteria(100)	p__Proteobacteria(100)	c__Gammaproteobacteria(100)	unclassified(100)	unclassified(100)	unclassified(100)	unclassified(100)
Otu001186	48	k__Bacteria(100)	p__Chloroflexi(100)	c__Anaerolineae(100)	o__A31(100)	unclassified(100)	unclassified(100)	unclassified(100)
Otu001187	34	k__Bacteria(100)	p__Acidobacteria(100)	c__Acidobacteria-6(100)	o__iii1-15(100)	unclassified(100)	unclassified(100)	unclassified(100)
Otu001188	29	k__Bacteria(100)	p__Proteobacteria(100)	c__Gammaproteobacteria(100)	o__Xanthomonadales(100)	f__Xanthomonadaceae(100)	unclassified(100)	unclassified(100)
Otu001189	33	k__Bacteria(100)	p__Proteobacteria(100)	c__Gammaproteobacteria(100)	o__Xanthomonadales(100)	f__Xanthomonadaceae(100)	g__Thermomonas(100)	s__fusca(100)
Otu001190	34	k__Bacteria(100)	p__Verrucomicrobia(100)	c__Pedosphaerae(100)	o__Pedosphaerales(100)	f__Ellin515(100)	unclassified(100)	unclassified(100)
Otu001191	30	k__Bacteria(100)	p__Acidobacteria(100)	c__Solibacteres(100)	o__Solibacterales(100)	f__AKIW659(84)	unclassified(84)	unclassified(84)
Otu001192	27	k__Bacteria(100)	p__Bacteroidetes(100)	c__Cytophagia(100)	o__Cytophagales(100)	f__Cytophagaceae(100)	g__Emticicia(100)	unclassified(100)
Otu001193	38	k__Bacteria(100)	p__Proteobacteria(100)	c__Alphaproteobacteria(100)	o__Rhodospirillales(100)	f__Rhodospirillaceae(100)	unclassified(100)	unclassified(100)
Otu001194	29	k__Bacteria(100)	p__Proteobacteria(100)	c__Betaproteobacteria(100)	o__Rhodocyclales(100)	f__Rhodocyclaceae(100)	g__Propionivibrio(90)	unclassified(90)
Otu001195	33	k__Bacteria(100)	p__WS3(100)	c__PRR-12(100)	o__Sediment-1(100)	f__PRR-10(100)	unclassified(100)	unclassified(100)
Otu001196	52	k__Bacteria(100)	p__Proteobacteria(100)	c__Betaproteobacteria(100)	unclassified(100)	unclassified(100)	unclassified(100)	unclassified(100)
Otu001197	34	k__Bacteria(100)	p__Gemmatimonadetes(100)	c__Gemm-2(100)	unclassified(100)	unclassified(100)	unclassified(100)	unclassified(100)
Otu001198	37	k__Bacteria(100)	p__Proteobacteria(100)	c__Betaproteobacteria(100)	o__Methylophilales(100)	f__Methylophilaceae(100)	g__Methylotenera(100)	s__mobilis(100)
Otu001199	41	k__Bacteria(100)	p__OD1(100)	c__ZB2(100)	unclassified(100)	unclassified(100)	unclassified(100)	unclassified(100)
Otu001200	32	k__Bacteria(100)	p__Proteobacteria(100)	c__Betaproteobacteria(100)	o__Burkholderiales(100)	unclassified(100)	unclassified(100)	unclassified(100)
Otu001201	28	k__Bacteria(100)	p__Proteobacteria(100)	c__Betaproteobacteria(100)	o__Burkholderiales(100)	f__Oxalobacteraceae(100)	g__Janthinobacterium(100)	unclassified(83)
Otu001202	28	k__Bacteria(100)	p__Bacteroidetes(100)	c__Saprospirae(100)	o__Saprospirales(100)	f__Chitinophagaceae(100)	unclassified(100)	unclassified(100)
Otu001203	30	k__Bacteria(100)	p__Acidobacteria(100)	c__Acidobacteriia(100)	o__Acidobacteriales(100)	f__Koribacteraceae(100)	g__Candidatus_Koribacter(70)	unclassified(70)
Otu001204	33	k__Bacteria(100)	p__Planctomycetes(100)	c__Planctomycetia(100)	o__Pirellulales(100)	f__Pirellulaceae(100)	unclassified(100)	unclassified(100)
Otu001205	34	k__Bacteria(100)	p__Bacteroidetes(100)	unclassified(100)	unclassified(100)	unclassified(100)	unclassified(100)	unclassified(100)
Otu001206	39	k__Bacteria(100)	p__OD1(100)	c__ABY1(100)	unclassified(100)	unclassified(100)	unclassified(100)	unclassified(100)
Otu001207	33	k__Bacteria(100)	unclassified(100)	unclassified(100)	unclassified(100)	unclassified(100)	unclassified(100)	unclassified(100)
Otu001208	28	k__Bacteria(100)	p__OD1(100)	c__ABY1(100)	unclassified(100)	unclassified(100)	unclassified(100)	unclassified(100)
Otu001209	30	k__Bacteria(100)	p__Bacteroidetes(100)	c__Saprospirae(100)	o__Saprospirales(100)	f__Chitinophagaceae(100)	unclassified(100)	unclassified(100)
Otu001210	28	k__Bacteria(100)	p__Proteobacteria(100)	c__Betaproteobacteria(100)	o__Burkholderiales(100)	f__Comamonadaceae(100)	unclassified(100)	unclassified(100)
Otu001211	44	k__Bacteria(100)	p__Firmicutes(100)	c__Clostridia(100)	o__Clostridiales(100)	f__Lachnospiraceae(100)	unclassified(100)	unclassified(100)
Otu001212	36	k__Bacteria(100)	p__Firmicutes(100)	c__Clostridia(100)	o__Clostridiales(100)	f__Ruminococcaceae(100)	g__Oscillospira(56)	unclassified(56)
Otu001213	28	k__Bacteria(100)	p__Firmicutes(100)	c__Clostridia(100)	o__Clostridiales(100)	f__Mogibacteriaceae(100)	g__Anaerovorax(100)	unclassified(100)
Otu001214	30	k__Bacteria(100)	p__WS3(100)	c__PRR-12(100)	o__LD1-PA13(100)	unclassified(100)	unclassified(100)	unclassified(100)
Otu001215	37	k__Bacteria(100)	p__Acidobacteria(100)	c__Solibacteres(100)	o__Solibacterales(100)	unclassified(100)	unclassified(100)	unclassified(100)
Otu001216	37	k__Bacteria(100)	p__Proteobacteria(100)	c__Alphaproteobacteria(100)	o__Rhodospirillales(100)	f__Rhodospirillaceae(100)	unclassified(100)	unclassified(100)
Otu001217	29	k__Bacteria(100)	p__Planctomycetes(100)	c__Planctomycetia(100)	o__Pirellulales(100)	f__Pirellulaceae(100)	unclassified(100)	unclassified(100)
Otu001218	30	k__Bacteria(100)	p__Proteobacteria(100)	c__Deltaproteobacteria(100)	o__Desulfobacterales(100)	f__Desulfobacteraceae(100)	unclassified(100)	unclassified(100)
Otu001219	33	k__Bacteria(100)	p__Proteobacteria(100)	c__Alphaproteobacteria(100)	unclassified(100)	unclassified(100)	unclassified(100)	unclassified(100)
Otu001220	31	k__Bacteria(100)	p__Acidobacteria(100)	c__Acidobacteria-6(100)	o__iii1-15(100)	unclassified(100)	unclassified(100)	unclassified(100)
Otu001221	30	k__Bacteria(100)	p__Proteobacteria(100)	c__Alphaproteobacteria(100)	o__Caulobacterales(100)	f__Caulobacteraceae(100)	unclassified(94)	unclassified(94)
Otu001222	28	k__Bacteria(100)	p__Proteobacteria(100)	c__Gammaproteobacteria(100)	o__Legionellales(100)	f__Coxiellaceae(79)	unclassified(79)	unclassified(79)
Otu001223	26	k__Bacteria(100)	p__Proteobacteria(100)	c__Betaproteobacteria(100)	unclassified(100)	unclassified(100)	unclassified(100)	unclassified(100)
Otu001224	27	k__Bacteria(100)	p__Proteobacteria(100)	c__Betaproteobacteria(100)	unclassified(100)	unclassified(100)	unclassified(100)	unclassified(100)
Otu001225	31	k__Bacteria(100)	p__Chloroflexi(100)	c__Anaerolineae(100)	o__SBR1031(100)	f__A4b(100)	unclassified(100)	unclassified(100)
Otu001226	26	k__Bacteria(100)	p__Proteobacteria(100)	c__Betaproteobacteria(100)	unclassified(100)	unclassified(100)	unclassified(100)	unclassified(100)
Otu001227	28	k__Bacteria(100)	p__Bacteroidetes(100)	unclassified(100)	unclassified(100)	unclassified(100)	unclassified(100)	unclassified(100)
Otu001228	27	k__Bacteria(100)	p__Bacteroidetes(100)	unclassified(100)	unclassified(100)	unclassified(100)	unclassified(100)	unclassified(100)
Otu001229	28	k__Bacteria(100)	p__Bacteroidetes(100)	c__Bacteroidia(100)	o__Bacteroidales(100)	f__Porphyromonadaceae(100)	g__Porphyromonas(100)	unclassified(100)
Otu001230	44	k__Bacteria(100)	p__Cyanobacteria(100)	c__Synechococcophycideae(100)	o__Synechococcales(100)	f__Synechococcaceae(100)	g__Synechococcus(98)	unclassified(98)
Otu001231	32	k__Bacteria(100)	p__Gemmatimonadetes(100)	c__Gemmatimonadetes(100)	o__Gemmatimonadales(100)	f__Gemmatimonadaceae(100)	g__Gemmatimonas(100)	unclassified(100)
Otu001232	33	k__Bacteria(100)	p__Proteobacteria(100)	c__Alphaproteobacteria(100)	o__Sphingomonadales(100)	f__Sphingomonadaceae(100)	unclassified(100)	unclassified(100)
Otu001233	28	k__Bacteria(100)	p__Proteobacteria(100)	c__Alphaproteobacteria(100)	o__Sphingomonadales(100)	f__Sphingomonadaceae(100)	unclassified(100)	unclassified(100)
Otu001234	26	k__Bacteria(100)	p__Proteobacteria(100)	c__Gammaproteobacteria(100)	o__Oceanospirillales(100)	f__Oleiphilaceae(97)	unclassified(97)	unclassified(97)
Otu001235	29	k__Bacteria(100)	p__Proteobacteria(100)	c__Deltaproteobacteria(100)	o__Myxococcales(100)	unclassified(97)	unclassified(97)	unclassified(97)
Otu001236	41	k__Bacteria(100)	p__Proteobacteria(100)	c__Deltaproteobacteria(100)	o__Myxococcales(100)	f__OM27(100)	unclassified(100)	unclassified(100)
Otu001237	28	k__Bacteria(100)	p__Proteobacteria(100)	c__Deltaproteobacteria(100)	o__Myxococcales(100)	f__Myxococcaceae(100)	g__Anaeromyxobacter(100)	unclassified(100)
Otu001238	30	k__Bacteria(100)	p__Verrucomicrobia(100)	c__Pedosphaerae(100)	o__Pedosphaerales(100)	f__Ellin517(100)	unclassified(100)	unclassified(100)
Otu001239	29	k__Bacteria(100)	p__Proteobacteria(100)	c__Betaproteobacteria(100)	o__Rhodocyclales(100)	f__Rhodocyclaceae(100)	g__Propionivibrio(100)	unclassified(100)
Otu001240	31	k__Bacteria(100)	p__Bacteroidetes(100)	c__Bacteroidia(100)	o__Bacteroidales(100)	f__Porphyromonadaceae(100)	g__Paludibacter(100)	unclassified(100)
Otu001241	28	k__Bacteria(100)	p__Verrucomicrobia(100)	c__Pedosphaerae(100)	o__Pedosphaerales(100)	f__auto67_4W(100)	unclassified(100)	unclassified(100)
Otu001242	28	k__Bacteria(100)	p__Gemmatimonadetes(100)	c__Gemmatimonadetes(100)	unclassified(100)	unclassified(100)	unclassified(100)	unclassified(100)
Otu001243	26	k__Bacteria(100)	p__Proteobacteria(100)	c__Betaproteobacteria(100)	o__Rhodocyclales(100)	f__Rhodocyclaceae(100)	g__Dok59(100)	unclassified(100)
Otu001244	26	k__Bacteria(100)	p__Bacteroidetes(100)	c__Flavobacteriia(100)	o__Flavobacteriales(100)	f__Flavobacteriaceae(100)	g__Flavobacterium(100)	s__succinicans(100)
Otu001245	28	k__Bacteria(100)	p__Bacteroidetes(100)	c__Flavobacteriia(100)	o__Flavobacteriales(100)	f__Flavobacteriaceae(100)	g__Flavobacterium(100)	unclassified(100)
Otu001246	43	k__Bacteria(100)	p__OD1(100)	c__ZB2(100)	unclassified(100)	unclassified(100)	unclassified(100)	unclassified(100)
Otu001247	36	k__Bacteria(100)	p__OD1(100)	c__ZB2(100)	unclassified(100)	unclassified(100)	unclassified(100)	unclassified(100)
Otu001248	27	k__Bacteria(100)	p__Bacteroidetes(100)	c__Saprospirae(100)	o__Saprospirales(100)	f__Chitinophagaceae(100)	unclassified(100)	unclassified(100)
Otu001249	27	k__Bacteria(100)	p__Bacteroidetes(100)	c__Saprospirae(100)	o__Saprospirales(100)	f__Chitinophagaceae(100)	unclassified(82)	unclassified(82)
Otu001250	28	k__Bacteria(100)	p__Bacteroidetes(100)	c__Saprospirae(100)	o__Saprospirales(100)	f__Chitinophagaceae(100)	unclassified(100)	unclassified(100)
Otu001251	38	k__Bacteria(100)	p__OD1(100)	c__ABY1(100)	unclassified(100)	unclassified(100)	unclassified(100)	unclassified(100)
Otu001252	30	k__Bacteria(100)	p__OD1(100)	c__ABY1(100)	unclassified(100)	unclassified(100)	unclassified(100)	unclassified(100)
Otu001253	29	k__Bacteria(100)	p__Proteobacteria(100)	c__Deltaproteobacteria(100)	o__Bdellovibrionales(100)	f__Bdellovibrionaceae(100)	g__Bdellovibrio(100)	unclassified(100)
Otu001254	44	k__Bacteria(100)	unclassified(100)	unclassified(100)	unclassified(100)	unclassified(100)	unclassified(100)	unclassified(100)
Otu001255	32	k__Bacteria(100)	p__Actinobacteria(100)	c__Actinobacteria(100)	o__Actinomycetales(100)	f__Corynebacteriaceae(100)	g__Corynebacterium(100)	unclassified(100)
Otu001256	31	k__Bacteria(100)	p__TM6(100)	c__SBRH58(100)	unclassified(100)	unclassified(100)	unclassified(100)	unclassified(100)
Otu001257	30	k__Bacteria(100)	p__Actinobacteria(100)	c__Actinobacteria(100)	o__Actinomycetales(100)	f__Mycobacteriaceae(100)	g__Mycobacterium(100)	unclassified(100)
Otu001258	34	k__Bacteria(100)	p__Chlamydiae(100)	c__Chlamydiia(100)	o__Chlamydiales(100)	f__Rhabdochlamydiaceae(100)	g__Candidatus_Rhabdochlamydia(100)	unclassified(100)
Otu001259	30	k__Bacteria(100)	unclassified(100)	unclassified(100)	unclassified(100)	unclassified(100)	unclassified(100)	unclassified(100)
Otu001260	31	k__Bacteria(100)	p__Chlamydiae(100)	c__Chlamydiia(100)	o__Chlamydiales(100)	unclassified(100)	unclassified(100)	unclassified(100)
Otu001261	28	k__Bacteria(100)	p__Chloroflexi(100)	c__Anaerolineae(100)	o__envOPS12(100)	unclassified(100)	unclassified(100)	unclassified(100)
Otu001262	34	k__Bacteria(100)	p__Actinobacteria(100)	c__Acidimicrobiia(100)	o__Acidimicrobiales(100)	f__Iamiaceae(100)	g__Iamia(100)	unclassified(100)
Otu001263	30	k__Bacteria(100)	p__Proteobacteria(100)	c__Deltaproteobacteria(100)	o__Bdellovibrionales(100)	f__Bdellovibrionaceae(100)	g__Bdellovibrio(100)	unclassified(100)
Otu001264	27	k__Bacteria(100)	p__Planctomycetes(100)	c__Planctomycetia(100)	o__Planctomycetales(100)	f__Planctomycetaceae(100)	g__Planctomyces(100)	unclassified(100)
Otu001265	28	k__Bacteria(100)	p__Chlorobi(100)	c__SJA-28(100)	unclassified(100)	unclassified(100)	unclassified(100)	unclassified(100)
Otu001266	27	k__Bacteria(100)	p__OP3(100)	c__PBS-25(100)	unclassified(100)	unclassified(100)	unclassified(100)	unclassified(100)
Otu001267	30	k__Bacteria(100)	p__OP3(100)	c__koll11(100)	o__GIF10(100)	unclassified(100)	unclassified(100)	unclassified(100)
Otu001268	37	k__Bacteria(100)	p__Firmicutes(100)	c__Clostridia(100)	o__Clostridiales(100)	f__Lachnospiraceae(100)	unclassified(100)	unclassified(100)
Otu001269	29	k__Bacteria(100)	p__Firmicutes(100)	c__Clostridia(100)	o__Clostridiales(100)	unclassified(97)	unclassified(97)	unclassified(97)
Otu001270	32	k__Bacteria(100)	p__Fusobacteria(100)	c__Fusobacteriia(100)	o__Fusobacteriales(100)	f__Leptotrichiaceae(100)	unclassified(91)	unclassified(91)
Otu001271	33	k__Bacteria(100)	p__OD1(100)	c__ZB2(100)	unclassified(100)	unclassified(100)	unclassified(100)	unclassified(100)
Otu001272	43	k__Bacteria(100)	p__OD1(100)	c__ZB2(100)	unclassified(100)	unclassified(100)	unclassified(100)	unclassified(100)
Otu001273	26	k__Bacteria(100)	p__Proteobacteria(100)	c__Deltaproteobacteria(100)	o__Desulfuromonadales(100)	f__Desulfuromonadaceae(93)	unclassified(93)	unclassified(93)
Otu001274	26	k__Bacteria(100)	p__Proteobacteria(100)	c__Deltaproteobacteria(100)	o__Desulfuromonadales(100)	f__Geobacteraceae(100)	g__Geobacter(100)	unclassified(100)
Otu001275	29	k__Bacteria(100)	p__WS3(100)	c__PRR-12(100)	o__LD1-PA13(100)	unclassified(100)	unclassified(100)	unclassified(100)
Otu001276	30	k__Bacteria(100)	p__Chlorobi(100)	c__BSV26(100)	o__PK329(100)	unclassified(100)	unclassified(100)	unclassified(100)
Otu001277	27	k__Bacteria(100)	p__Proteobacteria(100)	c__Betaproteobacteria(100)	o__Burkholderiales(100)	f__Comamonadaceae(100)	unclassified(100)	unclassified(100)
Otu001278	36	k__Bacteria(100)	p__Actinobacteria(100)	c__Acidimicrobiia(100)	o__Acidimicrobiales(100)	f__C111(100)	unclassified(100)	unclassified(100)
Otu001279	33	k__Bacteria(100)	p__Verrucomicrobia(100)	c__Verrucomicrobiae(100)	o__Verrucomicrobiales(100)	f__Verrucomicrobiaceae(100)	g__Prosthecobacter(100)	s__debontii(100)
Otu001280	25	k__Bacteria(100)	p__Proteobacteria(100)	c__Gammaproteobacteria(100)	o__Xanthomonadales(100)	f__Xanthomonadaceae(100)	unclassified(92)	unclassified(92)
Otu001281	28	k__Bacteria(100)	p__Chloroflexi(100)	c__Anaerolineae(100)	o__A31(100)	f__S47(100)	unclassified(100)	unclassified(100)
Otu001282	25	k__Bacteria(100)	p__Proteobacteria(100)	c__Betaproteobacteria(100)	o__Rhodocyclales(100)	f__Rhodocyclaceae(100)	g__Sulfuritalea(96)	unclassified(96)
Otu001283	26	k__Bacteria(100)	p__Planctomycetes(100)	c__OM190(100)	o__agg27(100)	unclassified(100)	unclassified(100)	unclassified(100)
Otu001284	28	k__Bacteria(100)	p__Planctomycetes(100)	c__OM190(100)	o__agg27(100)	unclassified(100)	unclassified(100)	unclassified(100)
Otu001285	25	k__Bacteria(100)	p__Proteobacteria(100)	c__Betaproteobacteria(100)	o__Rhodocyclales(100)	f__Rhodocyclaceae(100)	unclassified(96)	unclassified(96)
Otu001286	27	k__Bacteria(100)	p__Proteobacteria(100)	c__Betaproteobacteria(100)	o__Rhodocyclales(100)	f__Rhodocyclaceae(100)	g__Sterolibacterium(100)	unclassified(100)
Otu001287	29	k__Bacteria(100)	p__Actinobacteria(100)	c__Actinobacteria(100)	o__Actinomycetales(100)	unclassified(100)	unclassified(100)	unclassified(100)
Otu001288	28	k__Bacteria(100)	p__Planctomycetes(100)	c__Planctomycetia(100)	o__Pirellulales(100)	f__Pirellulaceae(100)	unclassified(100)	unclassified(100)
Otu001289	33	k__Bacteria(100)	p__Chlamydiae(100)	c__Chlamydiia(100)	o__Chlamydiales(100)	unclassified(100)	unclassified(100)	unclassified(100)
Otu001290	30	k__Bacteria(100)	p__Acidobacteria(100)	c__Acidobacteriia(100)	o__Acidobacteriales(100)	f__Koribacteraceae(100)	unclassified(100)	unclassified(100)
Otu001291	31	k__Bacteria(100)	p__Proteobacteria(100)	c__Gammaproteobacteria(100)	o__Methylococcales(100)	f__Crenotrichaceae(100)	g__Crenothrix(100)	unclassified(100)
Otu001292	25	k__Bacteria(100)	p__Bacteroidetes(100)	unclassified(100)	unclassified(100)	unclassified(100)	unclassified(100)	unclassified(100)
Otu001293	29	k__Bacteria(100)	p__Chlorobi(100)	c__OPB56(100)	unclassified(100)	unclassified(100)	unclassified(100)	unclassified(100)
Otu001294	25	k__Bacteria(100)	p__Acidobacteria(100)	c__Chloracidobacteria(100)	o__DS-100(100)	unclassified(100)	unclassified(100)	unclassified(100)
Otu001295	27	k__Bacteria(100)	p__Bacteroidetes(100)	unclassified(100)	unclassified(100)	unclassified(100)	unclassified(100)	unclassified(100)
Otu001296	35	k__Bacteria(100)	p__Proteobacteria(100)	c__Deltaproteobacteria(100)	o__Desulfobacterales(100)	f__Desulfobacteraceae(100)	unclassified(100)	unclassified(100)
Otu001297	27	k__Bacteria(100)	p__Proteobacteria(100)	c__Deltaproteobacteria(100)	o__Desulfobacterales(100)	f__Desulfobacteraceae(100)	unclassified(67)	unclassified(67)
Otu001298	30	k__Bacteria(100)	p__Acidobacteria(100)	c__Acidobacteria-6(100)	o__iii1-15(100)	unclassified(100)	unclassified(100)	unclassified(100)
Otu001299	28	k__Bacteria(100)	p__Proteobacteria(100)	c__Alphaproteobacteria(100)	o__Rhodobacterales(100)	f__Rhodobacteraceae(100)	unclassified(100)	unclassified(100)
Otu001300	32	k__Bacteria(100)	p__Proteobacteria(100)	c__Alphaproteobacteria(100)	o__Rhodobacterales(100)	f__Rhodobacteraceae(100)	unclassified(100)	unclassified(100)
Otu001301	45	k__Bacteria(100)	p__Proteobacteria(100)	c__Deltaproteobacteria(100)	o__Myxococcales(100)	f__OM27(100)	unclassified(100)	unclassified(100)
Otu001302	31	k__Bacteria(100)	p__Planctomycetes(100)	c__Planctomycetia(100)	o__Planctomycetales(100)	f__Planctomycetaceae(100)	g__Planctomyces(100)	unclassified(100)
Otu001303	32	k__Bacteria(100)	p__Actinobacteria(100)	c__Actinobacteria(100)	o__Actinomycetales(100)	f__Corynebacteriaceae(100)	g__Corynebacterium(100)	unclassified(100)
Otu001304	40	k__Bacteria(100)	p__Nitrospirae(100)	c__Nitrospira(100)	o__Nitrospirales(100)	f__Thermodesulfovibrionaceae(100)	g__LCP-6(100)	unclassified(100)
Otu001305	27	k__Bacteria(100)	p__Gemmatimonadetes(100)	c__Gemm-1(100)	unclassified(100)	unclassified(100)	unclassified(100)	unclassified(100)
Otu001306	31	k__Bacteria(100)	p__OD1(100)	c__ABY1(100)	unclassified(100)	unclassified(100)	unclassified(100)	unclassified(100)
Otu001307	40	k__Bacteria(100)	p__OD1(100)	c__ABY1(100)	unclassified(100)	unclassified(100)	unclassified(100)	unclassified(100)
Otu001308	29	k__Bacteria(100)	p__Proteobacteria(100)	c__Alphaproteobacteria(100)	o__Rhodospirillales(100)	f__Rhodospirillaceae(100)	unclassified(100)	unclassified(100)
Otu001309	29	k__Bacteria(100)	p__Bacteroidetes(100)	c__Bacteroidia(100)	o__Bacteroidales(100)	f__Bacteroidaceae(100)	g__Bacteroides(100)	s__uniformis(100)
Otu001310	30	k__Bacteria(100)	p__Bacteroidetes(100)	c__Bacteroidia(100)	o__Bacteroidales(100)	f__Marinilabiaceae(100)	unclassified(100)	unclassified(100)
Otu001311	26	k__Bacteria(100)	p__Acidobacteria(100)	c__Solibacteres(100)	o__Solibacterales(100)	unclassified(100)	unclassified(100)	unclassified(100)
Otu001312	26	k__Bacteria(100)	p__Proteobacteria(100)	c__Gammaproteobacteria(100)	unclassified(100)	unclassified(100)	unclassified(100)	unclassified(100)
Otu001313	26	k__Bacteria(100)	p__Verrucomicrobia(100)	c__Pedosphaerae(100)	o__Pedosphaerales(100)	unclassified(100)	unclassified(100)	unclassified(100)
Otu001314	26	k__Bacteria(100)	p__WS3(100)	c__PRR-12(100)	o__LD1-PA13(100)	unclassified(100)	unclassified(100)	unclassified(100)
Otu001315	27	k__Bacteria(100)	p__Proteobacteria(100)	c__Deltaproteobacteria(100)	o__Desulfuromonadales(100)	f__Geobacteraceae(100)	g__Geobacter(100)	unclassified(100)
Otu001316	26	k__Bacteria(100)	p__Proteobacteria(100)	c__Betaproteobacteria(100)	unclassified(100)	unclassified(100)	unclassified(100)	unclassified(100)
Otu001317	27	k__Bacteria(100)	p__Planctomycetes(100)	c__C6(100)	o__MVS-107(100)	unclassified(100)	unclassified(100)	unclassified(100)
Otu001318	25	k__Bacteria(100)	p__Verrucomicrobia(100)	c__Pedosphaerae(100)	o__Pedosphaerales(100)	f__Pedosphaeraceae(80)	g__Pedosphaera(80)	unclassified(80)
Otu001319	29	k__Bacteria(100)	p__Verrucomicrobia(100)	c__Pedosphaerae(100)	o__Pedosphaerales(100)	f__R4-41B(100)	unclassified(100)	unclassified(100)
Otu001320	29	k__Bacteria(100)	p__Proteobacteria(100)	c__Alphaproteobacteria(100)	o__Rhodospirillales(100)	f__Rhodospirillaceae(100)	g__Phaeospirillum(100)	s__fulvum(100)
Otu001321	32	k__Bacteria(100)	p__Proteobacteria(100)	c__Alphaproteobacteria(100)	o__Rhodospirillales(100)	f__Rhodospirillaceae(91)	unclassified(91)	unclassified(91)
Otu001322	42	k__Bacteria(100)	p__Proteobacteria(100)	c__Alphaproteobacteria(100)	o__Rhodospirillales(100)	f__Rhodospirillaceae(100)	unclassified(100)	unclassified(100)
Otu001323	25	k__Bacteria(100)	p__Proteobacteria(100)	c__Alphaproteobacteria(100)	o__Rhodospirillales(100)	f__Rhodospirillaceae(72)	unclassified(72)	unclassified(72)
Otu001324	25	k__Bacteria(100)	p__Proteobacteria(100)	c__Alphaproteobacteria(100)	o__Rickettsiales(100)	f__Rickettsiaceae(100)	g__Rickettsia(100)	s__Rickettsia_endosymbiont_of_Deronectes_platynotus(56)
Otu001325	32	k__Bacteria(100)	p__Chlorobi(100)	c__OPB56(100)	unclassified(100)	unclassified(100)	unclassified(100)	unclassified(100)
Otu001326	28	k__Bacteria(100)	p__Chloroflexi(100)	c__Anaerolineae(100)	o__envOPS12(100)	unclassified(100)	unclassified(100)	unclassified(100)
Otu001327	35	k__Bacteria(100)	p__Chloroflexi(100)	c__Anaerolineae(100)	o__envOPS12(100)	unclassified(100)	unclassified(100)	unclassified(100)
Otu001328	31	k__Bacteria(100)	p__OD1(100)	c__ZB2(100)	unclassified(100)	unclassified(100)	unclassified(100)	unclassified(100)
Otu001329	28	k__Bacteria(100)	p__Proteobacteria(100)	c__Betaproteobacteria(100)	o__Rhodocyclales(100)	f__Rhodocyclaceae(100)	g__Dok59(97)	unclassified(97)
Otu001330	26	k__Bacteria(100)	p__Proteobacteria(100)	c__Betaproteobacteria(100)	o__Rhodocyclales(100)	f__Rhodocyclaceae(100)	g__Dok59(100)	unclassified(100)
Otu001331	25	k__Bacteria(100)	p__Proteobacteria(100)	c__Betaproteobacteria(100)	o__Rhodocyclales(100)	f__Rhodocyclaceae(100)	g__KD1-23(61)	unclassified(61)
Otu001332	29	k__Bacteria(100)	p__OD1(100)	c__ZB2(100)	unclassified(100)	unclassified(100)	unclassified(100)	unclassified(100)
Otu001333	30	k__Bacteria(100)	p__Chloroflexi(100)	c__Anaerolineae(100)	o__SBR1031(100)	f__A4b(100)	unclassified(100)	unclassified(100)
Otu001334	26	k__Bacteria(100)	p__Bacteroidetes(100)	c__Flavobacteriia(100)	o__Flavobacteriales(100)	f__Flavobacteriaceae(100)	g__Flavobacterium(100)	s__columnare(100)
Otu001335	26	k__Bacteria(100)	p__Bacteroidetes(100)	c__Saprospirae(100)	o__Saprospirales(100)	f__Chitinophagaceae(100)	unclassified(100)	unclassified(100)
Otu001336	31	k__Bacteria(100)	p__Proteobacteria(100)	c__Gammaproteobacteria(100)	o__Methylococcales(100)	f__Methylococcaceae(100)	unclassified(78)	unclassified(78)
Otu001337	28	k__Bacteria(100)	p__Gemmatimonadetes(100)	c__Gemmatimonadetes(100)	o__C114(100)	unclassified(100)	unclassified(100)	unclassified(100)
Otu001338	24	k__Bacteria(100)	p__Proteobacteria(100)	c__Betaproteobacteria(100)	o__Burkholderiales(100)	f__Comamonadaceae(100)	g__Acidovorax(71)	s__caeni(67)
Otu001339	27	k__Bacteria(100)	p__Proteobacteria(100)	c__Betaproteobacteria(100)	o__Burkholderiales(100)	f__Comamonadaceae(100)	g__Hydrogenophaga(97)	unclassified(97)
Otu001340	25	k__Bacteria(100)	p__Planctomycetes(100)	c__Planctomycetia(100)	o__Pirellulales(100)	f__Pirellulaceae(100)	g__A17(100)	unclassified(100)
Otu001341	30	k__Bacteria(100)	p__GN02(100)	c__3BR-5F(100)	unclassified(100)	unclassified(100)	unclassified(100)	unclassified(100)
Otu001342	31	k__Bacteria(100)	p__Proteobacteria(100)	c__Alphaproteobacteria(100)	o__Sphingomonadales(100)	f__Erythrobacteraceae(100)	unclassified(71)	unclassified(71)
Otu001343	26	k__Bacteria(100)	p__Actinobacteria(100)	c__Thermoleophilia(100)	o__Solirubrobacterales(100)	f__Conexibacteraceae(77)	unclassified(77)	unclassified(77)
Otu001344	35	k__Bacteria(100)	p__Gemmatimonadetes(100)	c__Gemmatimonadetes(100)	o__KD8-87(100)	unclassified(100)	unclassified(100)	unclassified(100)
Otu001345	25	k__Bacteria(100)	p__Cyanobacteria(100)	unclassified(100)	unclassified(100)	unclassified(100)	unclassified(100)	unclassified(100)
Otu001346	28	k__Bacteria(100)	p__Proteobacteria(100)	c__Alphaproteobacteria(100)	o__Rhizobiales(100)	unclassified(100)	unclassified(100)	unclassified(100)
Otu001347	32	k__Bacteria(100)	p__Proteobacteria(100)	c__Alphaproteobacteria(100)	o__Rhizobiales(100)	f__Methylobacteriaceae(100)	g__Methylobacterium(100)	s__komagatae(75)
Otu001348	26	k__Bacteria(100)	p__Proteobacteria(100)	c__Betaproteobacteria(100)	o__Ellin6067(100)	unclassified(100)	unclassified(100)	unclassified(100)
Otu001349	25	k__Bacteria(100)	p__Bacteroidetes(100)	c__Bacteroidia(100)	o__Bacteroidales(100)	f__Prevotellaceae(100)	g__Prevotella(100)	unclassified(100)
Otu001350	29	k__Bacteria(100)	p__Bacteroidetes(100)	c__Bacteroidia(100)	o__Bacteroidales(100)	unclassified(100)	unclassified(100)	unclassified(100)
Otu001351	25	k__Bacteria(100)	p__TM6(100)	c__SJA-4(100)	o__S1198(100)	unclassified(100)	unclassified(100)	unclassified(100)
Otu001352	29	k__Bacteria(100)	p__Planctomycetes(100)	c__BD7-11(100)	unclassified(100)	unclassified(100)	unclassified(100)	unclassified(100)
Otu001353	27	k__Bacteria(100)	p__Firmicutes(100)	c__Clostridia(100)	o__Clostridiales(100)	f__Veillonellaceae(100)	g__Veillonella(100)	unclassified(71)
Otu001354	25	k__Bacteria(100)	p__Firmicutes(100)	c__Clostridia(100)	o__Clostridiales(100)	f__Veillonellaceae(100)	g__vadinHB04(100)	unclassified(100)
Otu001355	27	k__Bacteria(100)	p__Acidobacteria(100)	c__iii1-8(100)	o__DS-18(100)	unclassified(100)	unclassified(100)	unclassified(100)
Otu001356	31	k__Bacteria(100)	p__OP11(100)	c__OP11-3(100)	unclassified(100)	unclassified(100)	unclassified(100)	unclassified(100)
Otu001357	26	k__Bacteria(100)	p__OP11(100)	c__OP11-3(100)	unclassified(100)	unclassified(100)	unclassified(100)	unclassified(100)
Otu001358	26	k__Bacteria(100)	p__Acidobacteria(100)	c__Acidobacteria-6(100)	o__iii1-15(100)	unclassified(100)	unclassified(100)	unclassified(100)
Otu001359	26	k__Bacteria(100)	p__Proteobacteria(100)	c__Deltaproteobacteria(100)	o__Entotheonellales(100)	unclassified(100)	unclassified(100)	unclassified(100)
Otu001360	28	unknown(100)	unclassified(100)	unclassified(100)	unclassified(100)	unclassified(100)	unclassified(100)	unclassified(100)
Otu001361	29	k__Bacteria(100)	p__Proteobacteria(100)	c__Deltaproteobacteria(100)	o__Syntrophobacterales(100)	f__Syntrophobacteraceae(100)	unclassified(100)	unclassified(100)
Otu001362	30	k__Bacteria(100)	p__Firmicutes(100)	c__Erysipelotrichi(100)	o__Erysipelotrichales(100)	f__Erysipelotrichaceae(100)	g__PSB-M-3(100)	unclassified(100)
Otu001363	28	k__Bacteria(100)	p__Proteobacteria(100)	c__Gammaproteobacteria(100)	unclassified(100)	unclassified(100)	unclassified(100)	unclassified(100)
Otu001364	24	k__Bacteria(100)	p__Proteobacteria(100)	c__Gammaproteobacteria(100)	unclassified(100)	unclassified(100)	unclassified(100)	unclassified(100)
Otu001365	26	k__Bacteria(100)	p__Proteobacteria(100)	c__Gammaproteobacteria(100)	unclassified(100)	unclassified(100)	unclassified(100)	unclassified(100)
Otu001366	32	k__Bacteria(100)	p__Chloroflexi(100)	c__S085(100)	unclassified(100)	unclassified(100)	unclassified(100)	unclassified(100)
Otu001367	28	k__Bacteria(100)	p__Proteobacteria(100)	c__Deltaproteobacteria(100)	o__NB1-j(100)	f__JTB38(100)	unclassified(100)	unclassified(100)
Otu001368	30	k__Bacteria(100)	unclassified(100)	unclassified(100)	unclassified(100)	unclassified(100)	unclassified(100)	unclassified(100)
Otu001369	28	k__Bacteria(100)	p__Bacteroidetes(100)	unclassified(100)	unclassified(100)	unclassified(100)	unclassified(100)	unclassified(100)
Otu001370	24	k__Bacteria(100)	p__Bacteroidetes(100)	unclassified(100)	unclassified(100)	unclassified(100)	unclassified(100)	unclassified(100)
Otu001371	37	k__Bacteria(100)	p__Actinobacteria(100)	c__Actinobacteria(100)	o__Actinomycetales(100)	f__Mycobacteriaceae(100)	g__Mycobacterium(100)	unclassified(60)
Otu001372	24	k__Bacteria(100)	p__Bacteroidetes(100)	unclassified(100)	unclassified(100)	unclassified(100)	unclassified(100)	unclassified(100)
Otu001373	25	k__Bacteria(100)	p__Firmicutes(100)	c__Bacilli(100)	o__Gemellales(100)	f__Gemellaceae(100)	g__Gemella(100)	unclassified(100)
Otu001374	26	k__Bacteria(100)	p__OP3(100)	c__BD4-9(100)	unclassified(100)	unclassified(100)	unclassified(100)	unclassified(100)
Otu001375	27	k__Bacteria(100)	p__Proteobacteria(100)	c__Gammaproteobacteria(100)	o__Pseudomonadales(100)	f__Moraxellaceae(100)	g__Acinetobacter(100)	s__guillouiae(100)
Otu001376	30	k__Bacteria(100)	p__Verrucomicrobia(100)	c__Opitutae(100)	o__Opitutales(100)	f__Opitutaceae(100)	g__Opitutus(100)	unclassified(100)
Otu001377	27	k__Bacteria(100)	p__Bacteroidetes(100)	unclassified(100)	unclassified(100)	unclassified(100)	unclassified(100)	unclassified(100)
Otu001378	27	k__Bacteria(100)	p__Proteobacteria(100)	c__Deltaproteobacteria(100)	o__Bdellovibrionales(100)	f__Bdellovibrionaceae(100)	g__Bdellovibrio(100)	unclassified(100)
Otu001379	24	k__Bacteria(100)	p__Proteobacteria(100)	c__Gammaproteobacteria(100)	o__Pseudomonadales(100)	f__Moraxellaceae(100)	g__Acinetobacter(100)	unclassified(100)
Otu001380	26	k__Bacteria(100)	unclassified(100)	unclassified(100)	unclassified(100)	unclassified(100)	unclassified(100)	unclassified(100)
Otu001381	30	k__Bacteria(100)	unclassified(100)	unclassified(100)	unclassified(100)	unclassified(100)	unclassified(100)	unclassified(100)
Otu001382	27	k__Bacteria(100)	p__Spirochaetes(100)	c__Spirochaetes(100)	o__Spirochaetales(100)	f__Spirochaetaceae(100)	g__Spirochaeta(100)	s__aurantia(100)
Otu001383	25	k__Bacteria(100)	p__Proteobacteria(100)	c__Deltaproteobacteria(100)	o__Myxococcales(100)	f__Myxococcaceae(100)	g__Anaeromyxobacter(100)	unclassified(100)
Otu001384	29	k__Bacteria(100)	p__Acidobacteria(100)	c__Chloracidobacteria(100)	o__PK29(100)	unclassified(100)	unclassified(100)	unclassified(100)
Otu001385	31	k__Bacteria(100)	p__Proteobacteria(100)	c__Deltaproteobacteria(100)	o__Myxococcales(100)	f__Cystobacteraceae(100)	g__Cystobacter(100)	unclassified(100)
Otu001386	27	k__Bacteria(100)	p__Proteobacteria(100)	c__Deltaproteobacteria(100)	o__Myxococcales(100)	f__Cystobacteraceae(100)	g__Cystobacter(100)	unclassified(100)
Otu001387	41	k__Bacteria(100)	p__Proteobacteria(100)	c__Deltaproteobacteria(100)	o__Myxococcales(100)	f__OM27(100)	unclassified(100)	unclassified(100)
Otu001388	24	k__Bacteria(100)	p__Proteobacteria(100)	c__Gammaproteobacteria(100)	unclassified(100)	unclassified(100)	unclassified(100)	unclassified(100)
Otu001389	28	k__Bacteria(100)	p__Bacteroidetes(100)	unclassified(100)	unclassified(100)	unclassified(100)	unclassified(100)	unclassified(100)
Otu001390	23	k__Bacteria(100)	p__Bacteroidetes(100)	unclassified(100)	unclassified(100)	unclassified(100)	unclassified(100)	unclassified(100)
Otu001391	24	k__Bacteria(100)	p__Actinobacteria(100)	unclassified(100)	unclassified(100)	unclassified(100)	unclassified(100)	unclassified(100)
Otu001392	23	k__Bacteria(100)	p__Proteobacteria(100)	c__Gammaproteobacteria(100)	unclassified(100)	unclassified(100)	unclassified(100)	unclassified(100)
Otu001393	40	k__Bacteria(100)	p__Proteobacteria(100)	c__Alphaproteobacteria(100)	o__Rhodospirillales(100)	f__Acetobacteraceae(100)	unclassified(100)	unclassified(100)
Otu001394	25	k__Bacteria(100)	p__Proteobacteria(100)	c__Deltaproteobacteria(100)	o__Desulfuromonadales(100)	f__Geobacteraceae(100)	g__Geobacter(100)	unclassified(100)
Otu001395	36	k__Bacteria(100)	p__OD1(100)	c__Mb-NB09(100)	unclassified(100)	unclassified(100)	unclassified(100)	unclassified(100)
Otu001396	25	k__Bacteria(100)	p__Proteobacteria(100)	c__Deltaproteobacteria(100)	o__Syntrophobacterales(100)	f__Syntrophaceae(100)	unclassified(100)	unclassified(100)
Otu001397	27	k__Bacteria(100)	p__Proteobacteria(100)	c__Gammaproteobacteria(100)	o__Alteromonadales(100)	f__Alteromonadaceae(97)	unclassified(78)	unclassified(78)
Otu001398	26	k__Bacteria(100)	p__Proteobacteria(100)	c__Alphaproteobacteria(100)	o__Rhodobacterales(100)	f__Rhodobacteraceae(100)	unclassified(100)	unclassified(100)
Otu001399	29	k__Bacteria(100)	p__GN02(100)	c__BD1-5(100)	unclassified(100)	unclassified(100)	unclassified(100)	unclassified(100)
Otu001400	26	k__Bacteria(100)	p__Verrucomicrobia(100)	c__Opitutae(100)	o__Opitutales(100)	f__Opitutaceae(100)	g__Opitutus(100)	unclassified(100)
Otu001401	35	k__Bacteria(100)	p__Firmicutes(100)	c__Clostridia(100)	o__Clostridiales(100)	f__Clostridiaceae(100)	g__Caloramator(100)	unclassified(100)
Otu001402	32	k__Bacteria(100)	p__Firmicutes(100)	c__Clostridia(100)	o__Clostridiales(100)	f__Lachnospiraceae(100)	g__Blautia(100)	unclassified(100)
Otu001403	31	k__Bacteria(100)	p__Firmicutes(100)	c__Clostridia(100)	o__Clostridiales(100)	f__Ruminococcaceae(100)	g__Ruminococcus(78)	unclassified(78)
Otu001404	33	k__Bacteria(100)	p__Acidobacteria(100)	c__Solibacteres(100)	o__Solibacterales(100)	unclassified(100)	unclassified(100)	unclassified(100)
Otu001405	26	k__Bacteria(100)	p__OD1(100)	c__ZB2(100)	unclassified(100)	unclassified(100)	unclassified(100)	unclassified(100)
Otu001406	27	k__Bacteria(100)	p__Bacteroidetes(100)	c__Bacteroidia(100)	o__Bacteroidales(100)	f__Prevotellaceae(100)	g__Prevotella(100)	s__stercorea(100)
Otu001407	26	k__Bacteria(100)	p__Bacteroidetes(100)	c__Bacteroidia(100)	o__Bacteroidales(100)	unclassified(100)	unclassified(100)	unclassified(100)
Otu001408	25	k__Bacteria(100)	p__Bacteroidetes(100)	c__Bacteroidia(100)	o__Bacteroidales(100)	f__Bacteroidaceae(100)	g__Bacteroides(100)	s__ovatus(52)
Otu001409	25	k__Bacteria(100)	p__Gemmatimonadetes(100)	c__Gemmatimonadetes(100)	o__KD8-87(100)	unclassified(100)	unclassified(100)	unclassified(100)
Otu001410	30	k__Bacteria(100)	p__Gemmatimonadetes(100)	c__Gemmatimonadetes(100)	o__KD8-87(100)	unclassified(100)	unclassified(100)	unclassified(100)
Otu001411	25	k__Bacteria(100)	p__Bacteroidetes(100)	c__Bacteroidia(100)	o__Bacteroidales(100)	f__Marinilabiaceae(100)	unclassified(100)	unclassified(100)
Otu001412	31	k__Bacteria(100)	p__Proteobacteria(100)	c__Deltaproteobacteria(100)	o__Desulfuromonadales(100)	f__Geobacteraceae(97)	g__Geobacter(97)	unclassified(97)
Otu001413	29	k__Bacteria(100)	p__Gemmatimonadetes(100)	c__Gemmatimonadetes(100)	o__Gemmatimonadales(100)	f__Gemmatimonadaceae(100)	g__Gemmatimonas(100)	unclassified(100)
Otu001414	25	k__Bacteria(100)	p__Proteobacteria(100)	c__Betaproteobacteria(100)	o__Burkholderiales(100)	f__Comamonadaceae(100)	unclassified(100)	unclassified(100)
Otu001415	23	k__Bacteria(100)	p__Proteobacteria(100)	c__Betaproteobacteria(100)	o__Burkholderiales(100)	f__Oxalobacteraceae(92)	unclassified(87)	unclassified(87)
Otu001416	24	k__Bacteria(100)	p__Proteobacteria(100)	c__Betaproteobacteria(100)	o__Burkholderiales(100)	f__Comamonadaceae(100)	unclassified	unclassified
Otu001417	24	k__Bacteria(100)	p__Proteobacteria(100)	c__Gammaproteobacteria(100)	o__Xanthomonadales(100)	f__Sinobacteraceae(100)	unclassified(100)	unclassified(100)
Otu001418	23	k__Bacteria(100)	p__Bacteroidetes(100)	unclassified(100)	unclassified(100)	unclassified(100)	unclassified(100)	unclassified(100)
Otu001419	31	k__Bacteria(100)	p__OD1(100)	c__ZB2(100)	unclassified(100)	unclassified(100)	unclassified(100)	unclassified(100)
Otu001420	26	k__Bacteria(100)	p__Bacteroidetes(100)	c__Saprospirae(100)	o__Saprospirales(100)	f__Chitinophagaceae(100)	unclassified(100)	unclassified(100)
Otu001421	27	k__Bacteria(100)	p__Bacteroidetes(100)	c__Saprospirae(100)	o__Saprospirales(100)	f__Saprospiraceae(100)	unclassified(100)	unclassified(100)
Otu001422	28	k__Bacteria(100)	p__Bacteroidetes(100)	c__Saprospirae(100)	o__Saprospirales(100)	f__Saprospiraceae(100)	unclassified(100)	unclassified(100)
Otu001423	25	k__Bacteria(100)	p__Chloroflexi(100)	c__Anaerolineae(100)	o__envOPS12(100)	unclassified(100)	unclassified(100)	unclassified(100)
Otu001424	34	k__Bacteria(100)	p__Fusobacteria(100)	c__Fusobacteriia(100)	o__Fusobacteriales(100)	f__Fusobacteriaceae(98)	unclassified(98)	unclassified(98)
Otu001425	28	k__Bacteria(100)	p__Actinobacteria(100)	c__Actinobacteria(100)	o__Actinomycetales(100)	unclassified(100)	unclassified(100)	unclassified(100)
Otu001426	24	k__Bacteria(100)	p__Proteobacteria(100)	c__Betaproteobacteria(100)	o__MND1(100)	unclassified(100)	unclassified(100)	unclassified(100)
Otu001427	25	k__Bacteria(100)	p__Proteobacteria(100)	c__Epsilonproteobacteria(100)	o__Campylobacterales(100)	f__Campylobacteraceae(100)	g__Arcobacter(100)	unclassified(100)
Otu001428	34	k__Bacteria(100)	p__Proteobacteria(100)	c__Deltaproteobacteria(100)	unclassified(100)	unclassified(100)	unclassified(100)	unclassified(100)
Otu001429	36	k__Bacteria(100)	p__Chloroflexi(100)	c__S085(100)	unclassified(100)	unclassified(100)	unclassified(100)	unclassified(100)
Otu001430	31	k__Bacteria(100)	p__Chloroflexi(100)	c__S085(100)	unclassified(100)	unclassified(100)	unclassified(100)	unclassified(100)
Otu001431	29	k__Bacteria(100)	p__Proteobacteria(100)	c__Gammaproteobacteria(100)	o__Methylococcales(100)	f__Methylococcaceae(100)	g__Methylomonas(100)	unclassified(100)
Otu001432	24	k__Bacteria(100)	p__Bacteroidetes(100)	c__Flavobacteriia(100)	o__Flavobacteriales(100)	f__Flavobacteriaceae(100)	g__Flavobacterium(100)	s__frigidarium(84)
Otu001433	26	k__Bacteria(100)	p__Bacteroidetes(100)	c__Flavobacteriia(100)	o__Flavobacteriales(100)	f__Flavobacteriaceae(100)	g__Flavobacterium(100)	s__succinicans(85)
Otu001434	26	k__Bacteria(100)	p__Bacteroidetes(100)	c__Cytophagia(100)	o__Cytophagales(100)	f__Cytophagaceae(100)	g__Flectobacillus(100)	unclassified(100)
Otu001435	38	k__Bacteria(100)	p__OD1(100)	unclassified(100)	unclassified(100)	unclassified(100)	unclassified(100)	unclassified(100)
Otu001436	30	k__Bacteria(100)	p__Gemmatimonadetes(100)	c__Gemm-2(100)	unclassified(100)	unclassified(100)	unclassified(100)	unclassified(100)
Otu001437	27	k__Bacteria(100)	p__Proteobacteria(100)	c__Alphaproteobacteria(100)	o__Rhizobiales(100)	f__Xanthobacteraceae(100)	g__Xanthobacter(100)	unclassified(100)
Otu001438	29	k__Bacteria(100)	unclassified(100)	unclassified(100)	unclassified(100)	unclassified(100)	unclassified(100)	unclassified(100)
Otu001439	30	k__Bacteria(100)	unclassified(100)	unclassified(100)	unclassified(100)	unclassified(100)	unclassified(100)	unclassified(100)
Otu001440	24	k__Bacteria(100)	p__Acidobacteria(100)	c__Holophagae(100)	o__Holophagales(100)	f__Holophagaceae(100)	unclassified(100)	unclassified(100)
Otu001441	23	k__Bacteria(100)	p__Firmicutes(100)	c__Bacilli(100)	o__Bacillales(100)	f__Planococcaceae(100)	g__Lysinibacillus(87)	s__boronitolerans(87)
Otu001442	27	k__Bacteria(100)	p__Bacteroidetes(100)	c__Cytophagia(100)	o__Cytophagales(100)	f__Cytophagaceae(97)	g__Flectobacillus(97)	unclassified(97)
Otu001443	28	k__Bacteria(100)	p__Proteobacteria(100)	c__Alphaproteobacteria(100)	o__Sphingomonadales(100)	f__Sphingomonadaceae(100)	unclassified(54)	unclassified(54)
Otu001444	34	k__Bacteria(100)	p__OP11(100)	c__OP11-3(100)	unclassified(100)	unclassified(100)	unclassified(100)	unclassified(100)
Otu001445	25	k__Bacteria(100)	p__Verrucomicrobia(100)	c__Pedosphaerae(100)	o__Pedosphaerales(100)	unclassified(76)	unclassified(76)	unclassified(76)
Otu001446	25	k__Bacteria(100)	p__Verrucomicrobia(100)	c__Pedosphaerae(100)	o__Pedosphaerales(100)	f__Ellin517(100)	unclassified(100)	unclassified(100)
Otu001447	43	k__Bacteria(100)	p__OP11(100)	c__OP11-3(100)	unclassified(100)	unclassified(100)	unclassified(100)	unclassified(100)
Otu001448	29	k__Bacteria(100)	p__Planctomycetes(100)	c__Phycisphaerae(100)	o__Pla1(100)	unclassified(100)	unclassified(100)	unclassified(100)
Otu001449	35	k__Bacteria(100)	p__Proteobacteria(100)	c__Alphaproteobacteria(100)	o__Sphingomonadales(100)	f__Sphingomonadaceae(100)	g__Sphingopyxis(100)	s__alaskensis(100)
Otu001450	112	k__Bacteria(100)	p__Bacteroidetes(100)	c__Sphingobacteriia(100)	o__Sphingobacteriales(100)	f__NS11-12(98)	unclassified(98)	unclassified(98)
Otu001451	27	k__Bacteria(100)	p__Proteobacteria(100)	c__Alphaproteobacteria(100)	o__Sphingomonadales(100)	f__Sphingomonadaceae(100)	g__Kaistobacter(97)	unclassified(97)
Otu001452	30	k__Bacteria(100)	p__Gemmatimonadetes(100)	c__Gemmatimonadetes(100)	unclassified(100)	unclassified(100)	unclassified(100)	unclassified(100)
Otu001453	26	k__Bacteria(100)	p__Nitrospirae(100)	c__Nitrospira(100)	o__Nitrospirales(100)	f__Nitrospiraceae(100)	g__Nitrospira(100)	unclassified(100)
Otu001454	26	k__Bacteria(100)	p__Proteobacteria(100)	c__Deltaproteobacteria(100)	o__Myxococcales(100)	f__Haliangiaceae(100)	unclassified(100)	unclassified(100)
Otu001455	24	k__Bacteria(100)	p__Proteobacteria(100)	c__Deltaproteobacteria(100)	o__Myxococcales(100)	unclassified(100)	unclassified(100)	unclassified(100)
Otu001456	30	k__Bacteria(100)	p__TM7(100)	c__SC3(100)	unclassified(100)	unclassified(100)	unclassified(100)	unclassified(100)
Otu001457	24	k__Bacteria(100)	p__Proteobacteria(100)	c__Deltaproteobacteria(100)	o__Myxococcales(100)	f__Haliangiaceae(100)	unclassified(100)	unclassified(100)
Otu001458	42	k__Bacteria(100)	p__Proteobacteria(100)	c__Deltaproteobacteria(100)	o__Myxococcales(100)	f__OM27(100)	unclassified(100)	unclassified(100)
Otu001459	23	k__Bacteria(100)	p__OD1(100)	c__ABY1(100)	unclassified(100)	unclassified(100)	unclassified(100)	unclassified(100)
Otu001460	24	k__Bacteria(100)	p__Proteobacteria(100)	c__Betaproteobacteria(100)	unclassified(100)	unclassified(100)	unclassified(100)	unclassified(100)
Otu001461	30	k__Bacteria(100)	p__TM7(100)	c__SC3(100)	unclassified(100)	unclassified(100)	unclassified(100)	unclassified(100)
Otu001462	25	k__Bacteria(100)	p__Proteobacteria(100)	c__Gammaproteobacteria(100)	o__Aeromonadales(100)	f__Aeromonadaceae(100)	unclassified(100)	unclassified(100)
Otu001463	24	k__Bacteria(100)	p__Proteobacteria(100)	c__Betaproteobacteria(100)	o__Procabacteriales(100)	f__Procabacteriaceae(100)	unclassified(100)	unclassified(100)
Otu001464	28	k__Bacteria(100)	p__Bacteroidetes(100)	c__Flavobacteriia(100)	o__Flavobacteriales(100)	f__Flavobacteriaceae(100)	g__Flavobacterium(100)	s__succinicans(58)
Otu001465	38	k__Bacteria(100)	p__Cyanobacteria(100)	c__Oscillatoriophycideae(100)	o__Oscillatoriales(100)	f__Phormidiaceae(100)	g__Phormidium(100)	s__animale(100)
Otu001466	36	k__Bacteria(100)	p__Actinobacteria(100)	c__Acidimicrobiia(100)	o__Acidimicrobiales(100)	f__koll13(87)	unclassified(87)	unclassified(87)
Otu001467	23	k__Bacteria(100)	p__Proteobacteria(100)	c__Gammaproteobacteria(100)	o__Aeromonadales(100)	f__Aeromonadaceae(100)	unclassified(100)	unclassified(100)
Otu001468	25	k__Bacteria(100)	p__Proteobacteria(100)	c__Deltaproteobacteria(100)	o__Bdellovibrionales(100)	f__Bdellovibrionaceae(100)	g__Bdellovibrio(100)	s__bacteriovorus(100)
Otu001469	25	k__Bacteria(100)	p__Planctomycetes(100)	c__Planctomycetia(100)	o__Planctomycetales(100)	f__Planctomycetaceae(100)	g__Planctomyces(100)	unclassified(100)
Otu001470	26	k__Bacteria(100)	p__Proteobacteria(100)	c__Deltaproteobacteria(100)	o__Bdellovibrionales(100)	f__Bacteriovoracaceae(100)	unclassified(100)	unclassified(100)
Otu001471	26	k__Bacteria(100)	p__Proteobacteria(100)	c__Alphaproteobacteria(100)	o__Sphingomonadales(100)	f__Erythrobacteraceae(100)	g__Lutibacterium(100)	unclassified(100)
Otu001472	28	k__Bacteria(100)	p__Chloroflexi(100)	c__Anaerolineae(100)	o__S0208(100)	unclassified(100)	unclassified(100)	unclassified(100)
Otu001473	52	k__Bacteria(100)	unclassified(100)	unclassified(100)	unclassified(100)	unclassified(100)	unclassified(100)	unclassified(100)
Otu001474	28	k__Bacteria(100)	unclassified(100)	unclassified(100)	unclassified(100)	unclassified(100)	unclassified(100)	unclassified(100)
Otu001475	22	k__Bacteria(100)	p__Spirochaetes(100)	c__Spirochaetes(100)	o__Spirochaetales(100)	f__Spirochaetaceae(100)	g__Treponema(100)	unclassified(100)
Otu001476	30	k__Bacteria(100)	p__TM7(100)	c__TM7-1(100)	unclassified(100)	unclassified(100)	unclassified(100)	unclassified(100)
Otu001477	25	k__Bacteria(100)	p__Spirochaetes(100)	c__Spirochaetes(100)	o__Spirochaetales(100)	f__Spirochaetaceae(100)	g__Treponema(100)	unclassified(100)
Otu001478	25	k__Bacteria(100)	p__Spirochaetes(100)	c__Spirochaetes(100)	o__Spirochaetales(100)	f__Spirochaetaceae(100)	g__Spirochaeta(100)	s__aurantia(100)
Otu001479	25	k__Bacteria(100)	p__Acidobacteria(100)	c__RB25(100)	unclassified(100)	unclassified(100)	unclassified(100)	unclassified(100)
Otu001480	23	k__Bacteria(100)	p__Proteobacteria(100)	c__Deltaproteobacteria(100)	o__Spirobacillales(100)	unclassified(100)	unclassified(100)	unclassified(100)
Otu001481	30	unknown(100)	unclassified(100)	unclassified(100)	unclassified(100)	unclassified(100)	unclassified(100)	unclassified(100)
Otu001482	27	k__Bacteria(100)	p__Planctomycetes(100)	c__Planctomycetia(100)	o__Planctomycetales(100)	f__Planctomycetaceae(100)	g__Planctomyces(100)	unclassified(100)
Otu001483	23	k__Bacteria(100)	p__Firmicutes(100)	c__Clostridia(100)	o__Clostridiales(100)	f__Veillonellaceae(100)	g__G07(96)	unclassified(96)
Otu001484	29	k__Bacteria(100)	p__Proteobacteria(100)	c__Alphaproteobacteria(100)	unclassified(100)	unclassified(100)	unclassified(100)	unclassified(100)
Otu001485	29	k__Bacteria(100)	p__Proteobacteria(100)	c__Alphaproteobacteria(100)	unclassified(100)	unclassified(100)	unclassified(100)	unclassified(100)
Otu001486	29	k__Bacteria(100)	p__OD1(100)	c__ABY1(100)	unclassified(100)	unclassified(100)	unclassified(100)	unclassified(100)
Otu001487	30	k__Bacteria(100)	p__Acidobacteria(100)	c__iii1-8(100)	o__SJA-36(100)	unclassified(100)	unclassified(100)	unclassified(100)
Otu001488	26	k__Bacteria(100)	p__Proteobacteria(100)	c__Deltaproteobacteria(100)	o__Myxococcales(100)	f__Haliangiaceae(100)	unclassified(100)	unclassified(100)
Otu001489	26	k__Bacteria(100)	p__Proteobacteria(100)	c__Deltaproteobacteria(100)	o__Myxococcales(100)	unclassified(85)	unclassified(85)	unclassified(85)
Otu001490	22	k__Bacteria(100)	p__Proteobacteria(100)	c__Betaproteobacteria(100)	unclassified(100)	unclassified(100)	unclassified(100)	unclassified(100)
Otu001491	25	k__Bacteria(100)	p__Proteobacteria(100)	c__Betaproteobacteria(100)	unclassified(100)	unclassified(100)	unclassified(100)	unclassified(100)
Otu001492	25	k__Bacteria(100)	p__Proteobacteria(100)	c__Betaproteobacteria(100)	unclassified(100)	unclassified(100)	unclassified(100)	unclassified(100)
Otu001493	24	k__Bacteria(100)	p__Proteobacteria(100)	c__Betaproteobacteria(100)	unclassified(100)	unclassified(100)	unclassified(100)	unclassified(100)
Otu001494	26	k__Bacteria(100)	p__Chloroflexi(100)	c__Ellin6529(100)	unclassified(100)	unclassified(100)	unclassified(100)	unclassified(100)
Otu001495	22	k__Bacteria(100)	p__Proteobacteria(100)	c__Gammaproteobacteria(100)	o__Thiotrichales(100)	f__Piscirickettsiaceae(100)	unclassified(100)	unclassified(100)
Otu001496	23	k__Bacteria(100)	p__Firmicutes(100)	c__Clostridia(100)	o__Clostridiales(100)	f__Ruminococcaceae(100)	g__Oscillospira(87)	unclassified(87)
Otu001497	25	k__Bacteria(100)	p__Firmicutes(100)	c__Clostridia(100)	o__Clostridiales(100)	f__Clostridiaceae(96)	g__SMB53(96)	unclassified(96)
Otu001498	28	k__Bacteria(100)	p__Actinobacteria(100)	c__Actinobacteria(100)	o__Actinomycetales(100)	f__Dietziaceae(100)	g__Dietzia(100)	unclassified(100)
Otu001499	29	k__Bacteria(100)	p__Firmicutes(100)	c__Clostridia(100)	o__Clostridiales(100)	f__Ruminococcaceae(100)	unclassified(76)	unclassified(76)
Otu001500	23	k__Bacteria(100)	p__Proteobacteria(100)	c__Alphaproteobacteria(100)	o__Rhizobiales(100)	f__Hyphomicrobiaceae(100)	g__Devosia(100)	unclassified(100)
Otu001501	28	k__Bacteria(100)	p__Armatimonadetes(100)	c__Fimbriimonadia(100)	o__Fimbriimonadales(100)	f__Fimbriimonadaceae(100)	unclassified(100)	unclassified(100)
Otu001502	23	k__Bacteria(100)	p__Proteobacteria(100)	c__Alphaproteobacteria(100)	o__Rhizobiales(100)	unclassified(100)	unclassified(100)	unclassified(100)
Otu001503	23	k__Bacteria(100)	p__Proteobacteria(100)	c__Alphaproteobacteria(100)	o__Rhizobiales(100)	f__Hyphomicrobiaceae(100)	g__Pedomicrobium(100)	s__australicum(100)
Otu001504	25	k__Bacteria(100)	p__Proteobacteria(100)	c__Gammaproteobacteria(100)	unclassified(100)	unclassified(100)	unclassified(100)	unclassified(100)
Otu001505	22	k__Bacteria(100)	p__Verrucomicrobia(100)	c__Opitutae(100)	o__Opitutales(100)	f__Opitutaceae(100)	g__Opitutus(82)	unclassified(82)
Otu001506	24	k__Bacteria(100)	p__Cyanobacteria(100)	unclassified(100)	unclassified(100)	unclassified(100)	unclassified(100)	unclassified(100)
Otu001507	25	k__Bacteria(100)	p__Proteobacteria(100)	c__Betaproteobacteria(100)	o__Thiobacterales(100)	unclassified(100)	unclassified(100)	unclassified(100)
Otu001508	25	k__Bacteria(100)	unclassified(100)	unclassified(100)	unclassified(100)	unclassified(100)	unclassified(100)	unclassified(100)
Otu001509	26	k__Bacteria(100)	p__Proteobacteria(100)	c__Deltaproteobacteria(100)	o__Syntrophobacterales(100)	f__Syntrophobacteraceae(100)	unclassified(100)	unclassified(100)
Otu001510	23	k__Bacteria(100)	p__Proteobacteria(100)	c__TA18(100)	o__PHOS-HD29(100)	unclassified(100)	unclassified(100)	unclassified(100)
Otu001511	30	k__Bacteria(100)	p__Chloroflexi(100)	c__Anaerolineae(100)	o__Anaerolineales(100)	f__Anaerolinaceae(100)	unclassified(100)	unclassified(100)
Otu001512	31	k__Bacteria(100)	p__Bacteroidetes(100)	c__Saprospirae(100)	o__Saprospirales(100)	f__Saprospiraceae(100)	unclassified(100)	unclassified(100)
Otu001513	26	k__Bacteria(100)	p__Chlamydiae(100)	c__Chlamydiia(100)	o__Chlamydiales(100)	f__Rhabdochlamydiaceae(100)	g__Candidatus_Rhabdochlamydia(100)	unclassified(100)
Otu001514	28	k__Bacteria(100)	p__Bacteroidetes(100)	unclassified(100)	unclassified(100)	unclassified(100)	unclassified(100)	unclassified(100)
Otu001515	24	k__Bacteria(100)	p__Bacteroidetes(100)	unclassified(100)	unclassified(100)	unclassified(100)	unclassified(100)	unclassified(100)
Otu001516	26	k__Bacteria(100)	p__Proteobacteria(100)	c__Deltaproteobacteria(100)	o__Desulfobacterales(100)	f__Desulfobulbaceae(100)	unclassified(100)	unclassified(100)
Otu001517	28	k__Bacteria(100)	p__Proteobacteria(100)	c__Deltaproteobacteria(100)	o__MIZ46(100)	unclassified(100)	unclassified(100)	unclassified(100)
Otu001518	23	k__Bacteria(100)	p__Proteobacteria(100)	c__Deltaproteobacteria(100)	o__Desulfobacterales(100)	f__Desulfobulbaceae(100)	unclassified(100)	unclassified(100)
Otu001519	23	k__Bacteria(100)	p__Gemmatimonadetes(100)	c__Gemmatimonadetes(100)	o__C114(100)	unclassified(100)	unclassified(100)	unclassified(100)
Otu001520	24	k__Bacteria(100)	p__Proteobacteria(100)	c__Betaproteobacteria(100)	o__Hydrogenophilales(100)	f__Hydrogenophilaceae(100)	g__Thiobacillus(100)	unclassified(100)
Otu001521	27	k__Bacteria(100)	p__Planctomycetes(100)	c__Planctomycetia(100)	o__Pirellulales(100)	f__Pirellulaceae(100)	unclassified(100)	unclassified(100)
Otu001522	29	k__Bacteria(100)	p__Proteobacteria(100)	c__Deltaproteobacteria(100)	o__Desulfuromonadales(100)	f__Geobacteraceae(100)	g__Geobacter(100)	s__lovleyi(100)
Otu001523	35	k__Bacteria(100)	p__Planctomycetes(100)	c__Planctomycetia(100)	o__Pirellulales(100)	f__Pirellulaceae(100)	unclassified(100)	unclassified(100)
Otu001524	29	k__Bacteria(100)	p__Actinobacteria(100)	c__Acidimicrobiia(100)	o__Acidimicrobiales(100)	f__EB1017(100)	unclassified(100)	unclassified(100)
Otu001525	23	k__Bacteria(100)	p__Bacteroidetes(100)	c__Cytophagia(100)	o__Cytophagales(100)	f__Cytophagaceae(92)	g__Runella(66)	unclassified(66)
Otu001526	25	k__Bacteria(100)	p__OD1(100)	c__ZB2(100)	unclassified(100)	unclassified(100)	unclassified(100)	unclassified(100)
Otu001527	24	k__Bacteria(100)	p__Proteobacteria(100)	c__Gammaproteobacteria(100)	o__Xanthomonadales(100)	f__Sinobacteraceae(100)	unclassified(100)	unclassified(100)
Otu001528	25	k__Bacteria(100)	p__Bacteroidetes(100)	unclassified(100)	unclassified(100)	unclassified(100)	unclassified(100)	unclassified(100)
Otu001529	22	k__Bacteria(100)	p__Proteobacteria(100)	c__Betaproteobacteria(100)	o__Burkholderiales(100)	f__Comamonadaceae(100)	unclassified(100)	unclassified(100)
Otu001530	22	k__Bacteria(100)	p__Bacteroidetes(100)	c__Cytophagia(100)	o__Cytophagales(100)	f__Cytophagaceae(100)	g__Cytophaga(100)	unclassified(100)
Otu001531	23	k__Bacteria(100)	p__Bacteroidetes(100)	c__Saprospirae(100)	o__Saprospirales(100)	f__Saprospiraceae(100)	unclassified(100)	unclassified(100)
Otu001532	26	k__Bacteria(100)	p__Planctomycetes(100)	c__Phycisphaerae(100)	o__Phycisphaerales(100)	unclassified(100)	unclassified(100)	unclassified(100)
Otu001533	24	k__Bacteria(100)	p__Bacteroidetes(100)	unclassified(100)	unclassified(100)	unclassified(100)	unclassified(100)	unclassified(100)
Otu001534	24	k__Bacteria(100)	p__Proteobacteria(100)	c__Betaproteobacteria(100)	o__Neisseriales(100)	f__Neisseriaceae(100)	unclassified(100)	unclassified(100)
Otu001535	26	k__Bacteria(100)	p__Firmicutes(100)	c__Clostridia(100)	o__Clostridiales(100)	f__Veillonellaceae(100)	unclassified(100)	unclassified(100)
Otu001536	25	k__Bacteria(100)	p__Actinobacteria(100)	c__Actinobacteria(100)	o__Actinomycetales(100)	f__Dermabacteraceae(100)	g__Brachybacterium(100)	s__conglomeratum(100)
Otu001537	26	k__Bacteria(100)	p__Verrucomicrobia(100)	c__Pedosphaerae(100)	o__Pedosphaerales(100)	unclassified(100)	unclassified(100)	unclassified(100)
Otu001538	28	k__Bacteria(100)	p__Firmicutes(100)	c__Clostridia(100)	o__Clostridiales(100)	f__Acidaminobacteraceae(100)	g__Fusibacter(79)	unclassified(79)
Otu001539	23	k__Bacteria(100)	p__Verrucomicrobia(100)	c__Pedosphaerae(100)	o__Pedosphaerales(100)	unclassified(100)	unclassified(100)	unclassified(100)
Otu001540	25	k__Bacteria(100)	p__Acidobacteria(100)	c__iii1-8(100)	o__DS-18(100)	unclassified(100)	unclassified(100)	unclassified(100)
Otu001541	21	k__Bacteria(100)	p__Planctomycetes(100)	c__BD7-11(100)	unclassified(100)	unclassified(100)	unclassified(100)	unclassified(100)
Otu001542	31	k__Bacteria(100)	p__Proteobacteria(100)	c__Deltaproteobacteria(100)	o__Syntrophobacterales(100)	f__Syntrophobacteraceae(100)	unclassified(100)	unclassified(100)
Otu001543	26	k__Bacteria(100)	p__Chlamydiae(100)	c__Chlamydiia(100)	o__Chlamydiales(100)	f__Parachlamydiaceae(74)	unclassified	unclassified
Otu001544	21	k__Bacteria(100)	p__Proteobacteria(100)	c__Deltaproteobacteria(100)	o__MIZ46(100)	unclassified(100)	unclassified(100)	unclassified(100)
Otu001545	28	k__Bacteria(100)	p__Spirochaetes(100)	c__Leptospirae(100)	o__Leptospirales(100)	f__Leptospiraceae(100)	g__Leptospira(100)	unclassified(100)
Otu001546	22	k__Bacteria(100)	p__Proteobacteria(100)	c__Deltaproteobacteria(100)	o__Myxococcales(100)	unclassified(100)	unclassified(100)	unclassified(100)
Otu001547	25	k__Bacteria(100)	p__Spirochaetes(100)	c__Leptospirae(100)	o__Leptospirales(100)	f__Leptospiraceae(100)	g__Leptospira(100)	s__biflexa(92)
Otu001548	25	k__Bacteria(100)	p__Chloroflexi(100)	c__Anaerolineae(100)	o__pLW-97(100)	unclassified(100)	unclassified(100)	unclassified(100)
Otu001549	26	k__Bacteria(100)	p__Firmicutes(100)	c__Clostridia(100)	o__Clostridiales(100)	f__Ruminococcaceae(100)	g__Oscillospira(100)	unclassified(100)
Otu001550	25	k__Bacteria(100)	p__Acidobacteria(100)	c__Acidobacteria-6(100)	o__CCU21(100)	unclassified(100)	unclassified(100)	unclassified(100)
Otu001551	22	k__Bacteria(100)	p__Firmicutes(100)	c__Clostridia(100)	o__Clostridiales(100)	f__Christensenellaceae(100)	unclassified(100)	unclassified(100)
Otu001552	40	k__Bacteria(100)	p__GN02(100)	c__GKS2-174(100)	unclassified(100)	unclassified(100)	unclassified(100)	unclassified(100)
Otu001553	22	k__Bacteria(100)	p__OD1(100)	c__ZB2(100)	unclassified(100)	unclassified(100)	unclassified(100)	unclassified(100)
Otu001554	29	k__Bacteria(100)	p__Firmicutes(100)	c__Clostridia(100)	o__Clostridiales(100)	f__Ruminococcaceae(100)	g__Ruminococcus(100)	unclassified(100)
Otu001555	25	k__Bacteria(100)	p__Firmicutes(100)	c__Clostridia(100)	o__Clostridiales(100)	f__Mogibacteriaceae(100)	g__Anaerovorax(100)	unclassified(100)
Otu001556	23	k__Bacteria(100)	p__Proteobacteria(100)	c__Gammaproteobacteria(100)	o__Legionellales(100)	f__Legionellaceae(100)	g__Legionella(100)	unclassified(92)
Otu001557	28	k__Bacteria(100)	p__Firmicutes(100)	c__Clostridia(100)	o__Clostridiales(100)	f__Acidaminobacteraceae(100)	unclassified(100)	unclassified(100)
Otu001558	39	k__Bacteria(100)	p__OD1(100)	c__ZB2(100)	unclassified(100)	unclassified(100)	unclassified(100)	unclassified(100)
Otu001559	21	k__Bacteria(100)	p__Proteobacteria(100)	c__Betaproteobacteria(100)	o__Burkholderiales(100)	f__Comamonadaceae(100)	unclassified(100)	unclassified(100)
Otu001560	23	k__Bacteria(100)	p__Proteobacteria(100)	c__Betaproteobacteria(100)	o__Burkholderiales(100)	f__Comamonadaceae(100)	g__Paucibacter(53)	unclassified(53)
Otu001561	23	k__Bacteria(100)	p__Verrucomicrobia(100)	c__Opitutae(100)	o__Opitutales(100)	f__Opitutaceae(100)	g__Opitutus(100)	unclassified(100)
Otu001562	24	k__Bacteria(100)	p__OD1(100)	c__ZB2(100)	unclassified(100)	unclassified(100)	unclassified(100)	unclassified(100)
Otu001563	22	k__Bacteria(100)	p__Firmicutes(100)	c__Bacilli(100)	o__Bacillales(100)	f__Bacillaceae(100)	g__Anoxybacillus(100)	s__kestanbolensis(100)
Otu001564	24	k__Bacteria(100)	p__Acidobacteria(100)	c__Acidobacteria-6(100)	o__iii1-15(100)	unclassified(100)	unclassified(100)	unclassified(100)
Otu001565	32	k__Bacteria(100)	p__OD1(100)	c__ZB2(100)	unclassified(100)	unclassified(100)	unclassified(100)	unclassified(100)
Otu001566	23	k__Bacteria(100)	p__Bacteroidetes(100)	c__Cytophagia(100)	o__Cytophagales(100)	f__Cytophagaceae(100)	g__Spirosoma(100)	unclassified(100)
Otu001567	25	k__Bacteria(100)	p__Proteobacteria(100)	c__Gammaproteobacteria(100)	o__Legionellales(100)	f__Legionellaceae(100)	g__Tatlockia(76)	unclassified(76)
Otu001568	29	k__Bacteria(100)	p__OD1(100)	c__ZB2(100)	unclassified(100)	unclassified(100)	unclassified(100)	unclassified(100)
Otu001569	29	k__Bacteria(100)	p__Firmicutes(100)	c__Clostridia(100)	o__Clostridiales(100)	f__Tissierellaceae(100)	g__Finegoldia(100)	unclassified(100)
Otu001570	23	k__Bacteria(100)	p__Bacteroidetes(100)	c__Sphingobacteriia(100)	o__Sphingobacteriales(100)	f__Sphingobacteriaceae(100)	g__Pedobacter(100)	unclassified(100)
Otu001571	30	k__Bacteria(100)	p__OP11(100)	c__OP11-3(100)	unclassified(100)	unclassified(100)	unclassified(100)	unclassified(100)
Otu001572	30	k__Bacteria(100)	p__OP11(100)	c__OP11-3(100)	unclassified(100)	unclassified(100)	unclassified(100)	unclassified(100)
Otu001573	30	k__Bacteria(100)	p__Cyanobacteria(100)	unclassified(100)	unclassified(100)	unclassified(100)	unclassified(100)	unclassified(100)
Otu001574	31	k__Bacteria(100)	p__OP11(100)	c__OP11-3(100)	unclassified(100)	unclassified(100)	unclassified(100)	unclassified(100)
Otu001575	21	k__Bacteria(100)	p__Proteobacteria(100)	c__Betaproteobacteria(100)	o__Rhodocyclales(100)	f__Rhodocyclaceae(100)	g__Sulfuritalea(100)	unclassified(100)
Otu001576	23	k__Bacteria(100)	p__Proteobacteria(100)	c__Alphaproteobacteria(100)	o__Rickettsiales(100)	f__Rickettsiaceae(100)	g__Rickettsia(100)	s__Rickettsia_endosymbiont_of_Deronectes_platynotus(83)
Otu001577	26	k__Bacteria(100)	p__Bacteroidetes(100)	c__Flavobacteriia(100)	o__Flavobacteriales(100)	f__Flavobacteriaceae(100)	g__Flavobacterium(100)	s__gelidilacus(81)
Otu001578	27	k__Bacteria(100)	p__Actinobacteria(100)	c__Thermoleophilia(100)	o__Solirubrobacterales(100)	unclassified(100)	unclassified(100)	unclassified(100)
Otu001579	23	k__Bacteria(100)	p__Proteobacteria(100)	c__Betaproteobacteria(100)	o__Ellin6067(100)	unclassified(100)	unclassified(100)	unclassified(100)
Otu001580	28	k__Bacteria(100)	p__TM7(100)	c__TM7-1(100)	unclassified(100)	unclassified(100)	unclassified(100)	unclassified(100)
Otu001581	24	k__Bacteria(100)	p__Proteobacteria(100)	unclassified(100)	unclassified(100)	unclassified(100)	unclassified(100)	unclassified(100)
Otu001582	25	k__Bacteria(100)	p__Proteobacteria(100)	c__Deltaproteobacteria(100)	o__Desulfuromonadales(100)	f__Geobacteraceae(100)	g__Geobacter(100)	unclassified(100)
Otu001583	21	k__Bacteria(100)	p__Proteobacteria(100)	c__Betaproteobacteria(100)	o__Rhodocyclales(100)	f__Rhodocyclaceae(100)	g__Uliginosibacterium(100)	unclassified(100)
Otu001584	21	k__Bacteria(100)	p__Proteobacteria(100)	c__Betaproteobacteria(100)	o__Rhodocyclales(100)	f__Rhodocyclaceae(100)	unclassified(100)	unclassified(100)
Otu001585	23	k__Bacteria(100)	p__Proteobacteria(100)	c__Betaproteobacteria(100)	o__Rhodocyclales(100)	f__Rhodocyclaceae(100)	g__Sulfuritalea(96)	unclassified(96)
Otu001586	27	k__Bacteria(100)	p__Proteobacteria(100)	c__Betaproteobacteria(100)	o__Rhodocyclales(100)	f__Rhodocyclaceae(100)	unclassified(100)	unclassified(100)
Otu001587	28	k__Bacteria(100)	p__OD1(100)	c__ABY1(100)	unclassified(100)	unclassified(100)	unclassified(100)	unclassified(100)
Otu001588	23	k__Bacteria(100)	p__Actinobacteria(100)	c__Thermoleophilia(100)	o__Gaiellales(100)	f__Gaiellaceae(100)	unclassified(100)	unclassified(100)
Otu001589	21	k__Bacteria(100)	p__Proteobacteria(100)	c__Deltaproteobacteria(100)	o__FAC87(100)	unclassified(100)	unclassified(100)	unclassified(100)
Otu001590	32	k__Bacteria(100)	p__Firmicutes(100)	c__Bacilli(100)	o__Lactobacillales(100)	f__Aerococcaceae(100)	g__Alloiococcus(100)	unclassified(100)
Otu001591	31	k__Bacteria(100)	p__Proteobacteria(100)	c__Alphaproteobacteria(100)	unclassified(100)	unclassified(100)	unclassified(100)	unclassified(100)
Otu001592	24	k__Bacteria(100)	p__Bacteroidetes(100)	c__Flavobacteriia(100)	o__Flavobacteriales(100)	f__Flavobacteriaceae(100)	g__Flavobacterium(100)	unclassified(63)
Otu001593	25	k__Bacteria(100)	p__Bacteroidetes(100)	c__Flavobacteriia(100)	o__Flavobacteriales(100)	f__Flavobacteriaceae(100)	g__Flavobacterium(100)	unclassified(100)
Otu001594	31	k__Bacteria(100)	p__Bacteroidetes(100)	c__Bacteroidia(100)	o__Bacteroidales(100)	f__Rikenellaceae(100)	g__Blvii28(100)	unclassified(100)
Otu001595	28	k__Bacteria(100)	p__Bacteroidetes(100)	c__Bacteroidia(100)	o__Bacteroidales(100)	f__Prevotellaceae(100)	g__Prevotella(100)	unclassified(100)
Otu001596	24	k__Bacteria(100)	p__Proteobacteria(100)	c__Alphaproteobacteria(100)	unclassified(100)	unclassified(100)	unclassified(100)	unclassified(100)
Otu001597	22	k__Bacteria(100)	p__Proteobacteria(100)	c__Gammaproteobacteria(100)	o__Xanthomonadales(100)	f__Sinobacteraceae(100)	unclassified(100)	unclassified(100)
Otu001598	24	k__Bacteria(100)	p__Bacteroidetes(100)	c__Flavobacteriia(100)	o__Flavobacteriales(100)	f__Flavobacteriaceae(100)	g__Flavobacterium(100)	s__columnare(100)
Otu001599	32	k__Bacteria(100)	p__GN02(100)	c__BD1-5(100)	unclassified(100)	unclassified(100)	unclassified(100)	unclassified(100)
Otu001600	24	k__Bacteria(100)	p__Bacteroidetes(100)	unclassified(100)	unclassified(100)	unclassified(100)	unclassified(100)	unclassified(100)
Otu001601	21	k__Bacteria(100)	p__Spirochaetes(100)	c__Spirochaetes(100)	o__Spirochaetales(100)	f__Spirochaetaceae(100)	g__Treponema(100)	unclassified(100)
Otu001602	31	k__Bacteria(100)	p__Proteobacteria(100)	c__Gammaproteobacteria(100)	o__Marinicellales(100)	f__Marinicellaceae(100)	unclassified(100)	unclassified(100)
Otu001603	22	k__Bacteria(100)	p__Bacteroidetes(100)	c__Saprospirae(100)	o__Saprospirales(100)	f__Chitinophagaceae(100)	g__Niabella(100)	unclassified(100)
Otu001604	22	k__Bacteria(100)	p__Proteobacteria(100)	c__Deltaproteobacteria(100)	o__Bdellovibrionales(100)	f__Bdellovibrionaceae(100)	g__Bdellovibrio(100)	unclassified(100)
Otu001605	22	k__Bacteria(100)	p__Proteobacteria(100)	unclassified(100)	unclassified(100)	unclassified(100)	unclassified(100)	unclassified(100)
Otu001606	24	k__Bacteria(100)	p__Planctomycetes(100)	c__OM190(100)	o__agg27(100)	unclassified(100)	unclassified(100)	unclassified(100)
Otu001607	24	k__Bacteria(100)	p__Bacteroidetes(100)	unclassified(100)	unclassified(100)	unclassified(100)	unclassified(100)	unclassified(100)
Otu001608	26	k__Bacteria(100)	p__Chlorobi(100)	c__OPB56(100)	unclassified(100)	unclassified(100)	unclassified(100)	unclassified(100)
Otu001609	23	k__Bacteria(100)	p__Proteobacteria(100)	c__Deltaproteobacteria(100)	o__Desulfobacterales(100)	f__Desulfobacteraceae(100)	g__Desulfococcus(83)	unclassified(83)
Otu001610	33	k__Bacteria(100)	p__Gemmatimonadetes(100)	c__Gemmatimonadetes(100)	o__Gemmatimonadales(100)	f__Gemmatimonadaceae(94)	g__Gemmatimonas(94)	unclassified(94)
Otu001611	24	k__Bacteria(100)	p__Bacteroidetes(100)	c__Saprospirae(100)	o__Saprospirales(100)	f__Chitinophagaceae(100)	unclassified(100)	unclassified(100)
Otu001612	23	k__Bacteria(100)	p__Acidobacteria(100)	c__Holophagae(100)	o__Holophagales(100)	f__Holophagaceae(100)	g__Geothrix(100)	unclassified(100)
Otu001613	23	k__Bacteria(100)	p__Acidobacteria(100)	c__Holophagae(100)	o__Holophagales(100)	f__Holophagaceae(100)	unclassified(100)	unclassified(100)
Otu001614	25	k__Bacteria(100)	p__Proteobacteria(100)	c__Betaproteobacteria(100)	o__Methylophilales(100)	f__Methylophilaceae(100)	g__Methylotenera(88)	s__mobilis(88)
Otu001615	26	k__Bacteria(100)	p__Bacteroidetes(100)	c__Saprospirae(100)	o__Saprospirales(100)	f__Chitinophagaceae(100)	unclassified(100)	unclassified(100)
Otu001616	26	k__Bacteria(100)	unclassified(100)	unclassified(100)	unclassified(100)	unclassified(100)	unclassified(100)	unclassified(100)
Otu001617	27	k__Bacteria(100)	unclassified(100)	unclassified(100)	unclassified(100)	unclassified(100)	unclassified(100)	unclassified(100)
Otu001618	21	k__Bacteria(100)	unclassified(100)	unclassified(100)	unclassified(100)	unclassified(100)	unclassified(100)	unclassified(100)
Otu001619	28	k__Bacteria(100)	p__OD1(100)	c__ABY1(100)	unclassified(100)	unclassified(100)	unclassified(100)	unclassified(100)
Otu001620	32	k__Bacteria(100)	p__Proteobacteria(100)	c__Alphaproteobacteria(100)	o__Caulobacterales(100)	f__Caulobacteraceae(100)	g__Asticcacaulis(100)	s__biprosthecium(100)
Otu001621	22	k__Bacteria(100)	p__Proteobacteria(100)	c__Alphaproteobacteria(100)	o__Caulobacterales(100)	f__Caulobacteraceae(100)	g__Arthrospira(96)	s__fusiformis(96)
Otu001622	168	k__Bacteria(100)	p__Cyanobacteria(100)	c__Oscillatoriophycideae(100)	unclassified(100)	unclassified(100)	unclassified(100)	unclassified(100)
Otu001623	20	k__Bacteria(100)	p__Actinobacteria(100)	c__Thermoleophilia(100)	o__Gaiellales(100)	f__Gaiellaceae(100)	unclassified(100)	unclassified(100)
Otu001624	20	k__Bacteria(100)	p__Proteobacteria(100)	c__Betaproteobacteria(100)	o__Burkholderiales(100)	f__Comamonadaceae(100)	unclassified(61)	unclassified(61)
Otu001625	26	k__Bacteria(100)	p__OD1(100)	c__ABY1(100)	unclassified(100)	unclassified(100)	unclassified(100)	unclassified(100)
Otu001626	25	k__Bacteria(100)	p__OD1(100)	c__ABY1(100)	unclassified(100)	unclassified(100)	unclassified(100)	unclassified(100)
Otu001627	22	k__Bacteria(100)	p__Proteobacteria(100)	c__Betaproteobacteria(100)	unclassified(100)	unclassified(100)	unclassified(100)	unclassified(100)
Otu001628	24	k__Bacteria(100)	p__Proteobacteria(100)	c__Betaproteobacteria(100)	o__Burkholderiales(100)	f__Comamonadaceae(100)	unclassified(100)	unclassified(100)
Otu001629	21	k__Bacteria(100)	p__Proteobacteria(100)	c__Betaproteobacteria(100)	o__Burkholderiales(100)	f__Comamonadaceae(100)	unclassified(100)	unclassified(100)
Otu001630	22	k__Bacteria(100)	p__Proteobacteria(100)	c__Betaproteobacteria(100)	o__Burkholderiales(100)	f__Oxalobacteraceae(100)	g__Ralstonia(100)	unclassified(100)
Otu001631	22	k__Bacteria(100)	p__Proteobacteria(100)	c__Betaproteobacteria(100)	o__Burkholderiales(100)	f__Comamonadaceae(100)	unclassified(96)	unclassified(96)
Otu001632	27	k__Bacteria(100)	p__Bacteroidetes(100)	unclassified(100)	unclassified(100)	unclassified(100)	unclassified(100)	unclassified(100)
Otu001633	21	k__Bacteria(100)	p__Bacteroidetes(100)	unclassified(100)	unclassified(100)	unclassified(100)	unclassified(100)	unclassified(100)
Otu001634	26	k__Bacteria(100)	p__Firmicutes(100)	c__Bacilli(100)	o__Lactobacillales(100)	f__Streptococcaceae(100)	g__Lactococcus(100)	s__garvieae(100)
Otu001635	23	k__Bacteria(100)	p__Proteobacteria(100)	c__Gammaproteobacteria(100)	o__Methylococcales(100)	f__Methylococcaceae(100)	g__Methylomonas(100)	unclassified(100)
Otu001636	23	k__Bacteria(100)	p__Proteobacteria(100)	c__Alphaproteobacteria(100)	o__Sphingomonadales(100)	f__Sphingomonadaceae(100)	g__Novosphingobium(100)	unclassified(57)
Otu001637	21	k__Bacteria(100)	unclassified(100)	unclassified(100)	unclassified(100)	unclassified(100)	unclassified(100)	unclassified(100)
Otu001638	21	k__Bacteria(100)	unclassified(100)	unclassified(100)	unclassified(100)	unclassified(100)	unclassified(100)	unclassified(100)
Otu001639	20	k__Bacteria(100)	p__Proteobacteria(100)	c__Betaproteobacteria(100)	unclassified(100)	unclassified(100)	unclassified(100)	unclassified(100)
Otu001640	20	k__Bacteria(100)	p__Bacteroidetes(100)	c__Saprospirae(100)	o__Saprospirales(100)	f__Chitinophagaceae(100)	unclassified(100)	unclassified(100)
Otu001641	22	k__Bacteria(100)	p__Proteobacteria(100)	c__Deltaproteobacteria(100)	o__Desulfuromonadales(100)	f__Geobacteraceae(96)	g__Geobacter(96)	unclassified(96)
Otu001642	25	k__Bacteria(100)	p__Proteobacteria(100)	c__Deltaproteobacteria(100)	o__Desulfuromonadales(100)	f__Geobacteraceae(100)	g__Geobacter(100)	unclassified(100)
Otu001643	33	k__Bacteria(100)	p__Proteobacteria(100)	c__Alphaproteobacteria(100)	o__Sphingomonadales(100)	f__Sphingomonadaceae(100)	unclassified(97)	unclassified(97)
Otu001644	22	k__Bacteria(100)	p__Proteobacteria(100)	c__Deltaproteobacteria(100)	o__Desulfuromonadales(100)	f__Pelobacteraceae(100)	unclassified(100)	unclassified(100)
Otu001645	23	k__Bacteria(100)	p__Verrucomicrobia(100)	c__Verruco-5(100)	o__LD1-PB3(100)	unclassified(100)	unclassified(100)	unclassified(100)
Otu001646	20	k__Bacteria(100)	p__Bacteroidetes(100)	c__Saprospirae(100)	o__Saprospirales(100)	f__Saprospiraceae(100)	unclassified(100)	unclassified(100)
Otu001647	25	k__Bacteria(100)	p__Bacteroidetes(100)	c__Saprospirae(100)	o__Saprospirales(100)	f__Chitinophagaceae(100)	unclassified(100)	unclassified(100)
Otu001648	29	k__Bacteria(100)	p__Planctomycetes(100)	c__Planctomycetia(100)	o__Planctomycetales(100)	f__Planctomycetaceae(100)	g__Planctomyces(100)	unclassified(100)
Otu001649	31	k__Bacteria(100)	p__Planctomycetes(100)	c__Planctomycetia(100)	o__Planctomycetales(100)	f__Planctomycetaceae(100)	g__Planctomyces(100)	unclassified(100)
Otu001650	20	k__Bacteria(100)	p__Bacteroidetes(100)	c__Saprospirae(100)	o__Saprospirales(100)	f__Saprospiraceae(100)	unclassified(100)	unclassified(100)
Otu001651	23	unknown(100)	unclassified(100)	unclassified(100)	unclassified(100)	unclassified(100)	unclassified(100)	unclassified(100)
Otu001652	22	k__Bacteria(100)	p__Proteobacteria(100)	c__Betaproteobacteria(100)	o__Ellin6067(100)	unclassified(100)	unclassified(100)	unclassified(100)
Otu001653	27	k__Bacteria(100)	p__Acidobacteria(100)	c__Solibacteres(100)	o__Solibacterales(100)	f__PAUC26f(100)	unclassified(100)	unclassified(100)
Otu001654	24	k__Bacteria(100)	p__Spirochaetes(100)	c__Spirochaetes(100)	o__Spirochaetales(100)	f__Spirochaetaceae(100)	unclassified(100)	unclassified(100)
Otu001655	23	k__Bacteria(100)	p__Nitrospirae(100)	c__Nitrospira(100)	o__Nitrospirales(100)	f__Thermodesulfovibrionaceae(100)	unclassified(74)	unclassified(74)
Otu001656	24	k__Bacteria(100)	p__Bacteroidetes(100)	unclassified(100)	unclassified(100)	unclassified(100)	unclassified(100)	unclassified(100)
Otu001657	24	k__Bacteria(100)	p__Firmicutes(100)	c__Clostridia(100)	o__Clostridiales(100)	f__Ruminococcaceae(100)	g__Oscillospira(100)	unclassified(100)
Otu001658	23	k__Bacteria(100)	p__Firmicutes(100)	c__Clostridia(100)	o__Clostridiales(100)	f__Veillonellaceae(100)	g__G07(100)	unclassified(100)
Otu001659	22	k__Bacteria(100)	p__Firmicutes(100)	c__Clostridia(100)	o__Clostridiales(100)	f__Tissierellaceae(100)	g__Tissierella_Soehngenia(100)	unclassified(100)
Otu001660	23	k__Bacteria(100)	p__Verrucomicrobia(100)	c__Opitutae(100)	o__Opitutales(100)	f__Opitutaceae(100)	g__Opitutus(100)	unclassified(100)
Otu001661	22	k__Bacteria(100)	p__Acidobacteria(100)	c__Sva0725(100)	o__Sva0725(100)	unclassified(100)	unclassified(100)	unclassified(100)
Otu001662	29	k__Bacteria(100)	p__OP11(100)	c__OP11-3(100)	unclassified(100)	unclassified(100)	unclassified(100)	unclassified(100)
Otu001663	20	k__Bacteria(100)	p__Acidobacteria(100)	c__Sva0725(100)	o__Sva0725(100)	unclassified(100)	unclassified(100)	unclassified(100)
Otu001664	24	k__Bacteria(100)	p__Chloroflexi(100)	c__Anaerolineae(100)	o__GCA004(100)	unclassified(100)	unclassified(100)	unclassified(100)
Otu001665	26	k__Bacteria(100)	p__Bacteroidetes(100)	unclassified(100)	unclassified(100)	unclassified(100)	unclassified(100)	unclassified(100)
Otu001666	20	k__Bacteria(100)	p__Bacteroidetes(100)	unclassified(100)	unclassified(100)	unclassified(100)	unclassified(100)	unclassified(100)
Otu001667	24	k__Bacteria(100)	p__Acidobacteria(100)	c__iii1-8(100)	o__DS-18(100)	unclassified(100)	unclassified(100)	unclassified(100)
Otu001668	26	k__Bacteria(100)	p__Proteobacteria(100)	c__TA18(100)	o__PHOS-HD29(100)	unclassified(100)	unclassified(100)	unclassified(100)
Otu001669	22	k__Bacteria(100)	p__Proteobacteria(100)	c__Betaproteobacteria(100)	o__Neisseriales(100)	f__Neisseriaceae(100)	g__Deefgea(100)	unclassified(100)
Otu001670	27	k__Bacteria(100)	p__Proteobacteria(100)	c__Deltaproteobacteria(100)	o__Bdellovibrionales(100)	f__Bacteriovoracaceae(100)	unclassified(100)	unclassified(100)
Otu001671	23	k__Bacteria(100)	p__Actinobacteria(100)	c__Actinobacteria(100)	o__Actinomycetales(100)	f__Nocardioidaceae(100)	g__Propionicimonas(100)	unclassified(100)
Otu001672	21	k__Bacteria(100)	p__Actinobacteria(100)	c__Actinobacteria(100)	o__Actinomycetales(100)	f__Gordoniaceae(100)	g__Gordonia(100)	unclassified(100)
Otu001673	26	k__Bacteria(100)	p__Proteobacteria(100)	c__Deltaproteobacteria(100)	o__Bdellovibrionales(100)	f__Bdellovibrionaceae(100)	g__Bdellovibrio(100)	unclassified(100)
Otu001674	24	k__Bacteria(100)	p__Proteobacteria(100)	c__Deltaproteobacteria(100)	o__Bdellovibrionales(100)	f__Bacteriovoracaceae(100)	unclassified(100)	unclassified(100)
Otu001675	21	k__Bacteria(100)	p__Proteobacteria(100)	c__Deltaproteobacteria(100)	o__MBNT15(100)	unclassified(100)	unclassified(100)	unclassified(100)
Otu001676	29	k__Bacteria(100)	p__Proteobacteria(100)	c__Deltaproteobacteria(100)	o__Sva0853(100)	f__JTB36(100)	unclassified(100)	unclassified(100)
Otu001677	25	k__Bacteria(100)	p__Proteobacteria(100)	c__Deltaproteobacteria(100)	o__Myxococcales(100)	unclassified(100)	unclassified(100)	unclassified(100)
Otu001678	27	k__Bacteria(100)	p__OD1(100)	c__ZB2(100)	unclassified(100)	unclassified(100)	unclassified(100)	unclassified(100)
Otu001679	23	k__Bacteria(100)	p__Proteobacteria(100)	c__Betaproteobacteria(100)	o__Rhodocyclales(100)	f__Rhodocyclaceae(100)	g__Dok59(100)	unclassified(100)
Otu001680	24	k__Bacteria(100)	p__Proteobacteria(100)	c__Alphaproteobacteria(100)	o__BD7-3(100)	unclassified(100)	unclassified(100)	unclassified(100)
Otu001681	33	k__Bacteria(100)	p__Chloroflexi(100)	c__TK17(100)	o__mle1-48(100)	unclassified(100)	unclassified(100)	unclassified(100)
Otu001682	21	k__Bacteria(100)	p__Verrucomicrobia(100)	c__Pedosphaerae(100)	o__Pedosphaerales(100)	f__Pedosphaeraceae(100)	g__Pedosphaera(100)	unclassified(100)
Otu001683	22	k__Bacteria(100)	p__Chloroflexi(100)	c__Anaerolineae(100)	o__envOPS12(100)	unclassified(100)	unclassified(100)	unclassified(100)
Otu001684	21	k__Bacteria(100)	p__Verrucomicrobia(100)	c__Pedosphaerae(100)	o__Pedosphaerales(100)	f__Pedosphaeraceae(100)	g__Pedosphaera(100)	unclassified(100)
Otu001685	22	k__Bacteria(100)	p__Verrucomicrobia(100)	c__Pedosphaerae(100)	o__Pedosphaerales(100)	unclassified(100)	unclassified(100)	unclassified(100)
Otu001686	23	k__Bacteria(100)	p__Proteobacteria(100)	c__Gammaproteobacteria(100)	o__Legionellales(100)	f__Coxiellaceae(100)	unclassified(100)	unclassified(100)
Otu001687	23	k__Bacteria(100)	p__Proteobacteria(100)	c__Alphaproteobacteria(100)	o__Rhizobiales(100)	f__Rhizobiaceae(100)	g__Shinella(100)	s__granuli(100)
Otu001688	23	k__Bacteria(100)	p__Proteobacteria(100)	c__Deltaproteobacteria(100)	unclassified(100)	unclassified(100)	unclassified(100)	unclassified(100)
Otu001689	54	k__Bacteria(100)	p__OD1(100)	c__ZB2(100)	unclassified(100)	unclassified(100)	unclassified(100)	unclassified(100)
Otu001690	21	k__Bacteria(100)	p__Proteobacteria(100)	c__Betaproteobacteria(100)	o__Rhodocyclales(100)	f__Rhodocyclaceae(100)	g__Azoarcus(100)	unclassified(100)
Otu001691	22	k__Bacteria(100)	p__Proteobacteria(100)	c__Deltaproteobacteria(100)	o__Myxococcales(100)	unclassified(69)	unclassified(69)	unclassified(69)
Otu001692	21	k__Bacteria(100)	p__Acidobacteria(100)	c__Acidobacteria-6(100)	o__CCU21(100)	unclassified(100)	unclassified(100)	unclassified(100)
Otu001693	22	k__Bacteria(100)	p__Proteobacteria(100)	c__Gammaproteobacteria(100)	o__Xanthomonadales(100)	f__Sinobacteraceae(100)	unclassified(100)	unclassified(100)
Otu001694	22	k__Bacteria(100)	p__Bacteroidetes(100)	c__Flavobacteriia(100)	o__Flavobacteriales(100)	f__Flavobacteriaceae(100)	g__Flavobacterium(100)	s__succinicans(55)
Otu001695	32	k__Bacteria(100)	p__Planctomycetes(100)	c__Planctomycetia(100)	o__Gemmatales(100)	f__Gemmataceae(100)	g__Gemmata(100)	unclassified(100)
Otu001696	25	k__Bacteria(100)	p__Proteobacteria(100)	c__Gammaproteobacteria(100)	o__Xanthomonadales(100)	f__Xanthomonadaceae(100)	unclassified(100)	unclassified(100)
Otu001697	24	k__Bacteria(100)	p__Proteobacteria(100)	c__Deltaproteobacteria(100)	o__Myxococcales(100)	f__Myxococcaceae(100)	g__Anaeromyxobacter(100)	unclassified(100)
Otu001698	25	k__Bacteria(100)	p__Proteobacteria(100)	c__Gammaproteobacteria(100)	o__Xanthomonadales(100)	f__Sinobacteraceae(100)	unclassified(100)	unclassified(100)
Otu001699	23	k__Bacteria(100)	p__OD1(100)	c__ZB2(100)	unclassified(100)	unclassified(100)	unclassified(100)	unclassified(100)
Otu001700	23	k__Bacteria(100)	p__Acidobacteria(100)	c__Acidobacteria-6(100)	o__iii1-15(100)	unclassified(100)	unclassified(100)	unclassified(100)
Otu001701	22	k__Bacteria(100)	p__Chlorobi(100)	c__OPB56(100)	unclassified(100)	unclassified(100)	unclassified(100)	unclassified(100)
Otu001702	23	k__Bacteria(100)	p__Bacteroidetes(100)	c__Bacteroidia(100)	o__Bacteroidales(100)	f__S24-7(100)	unclassified(100)	unclassified(100)
Otu001703	22	k__Bacteria(100)	p__Armatimonadetes(100)	c__Fimbriimonadia(100)	o__Fimbriimonadales(100)	f__Fimbriimonadaceae(100)	g__Fimbriimonas(100)	unclassified(100)
Otu001704	24	k__Bacteria(100)	p__Bacteroidetes(100)	c__Cytophagia(100)	o__Cytophagales(100)	unclassified(96)	unclassified(96)	unclassified(96)
Otu001705	24	k__Bacteria(100)	p__Chloroflexi(100)	c__Anaerolineae(100)	o__Anaerolineales(100)	f__Anaerolinaceae(100)	g__Longilinea(100)	unclassified(100)
Otu001706	22	k__Bacteria(100)	p__Proteobacteria(100)	c__Gammaproteobacteria(100)	unclassified(100)	unclassified(100)	unclassified(100)	unclassified(100)
Otu001707	26	k__Bacteria(100)	p__OP3(100)	unclassified(100)	unclassified(100)	unclassified(100)	unclassified(100)	unclassified(100)
Otu001708	20	k__Bacteria(100)	p__Proteobacteria(100)	c__Gammaproteobacteria(100)	unclassified(100)	unclassified(100)	unclassified(100)	unclassified(100)
Otu001709	24	k__Bacteria(100)	p__Actinobacteria(100)	c__Acidimicrobiia(100)	o__Acidimicrobiales(100)	f__koll13(100)	unclassified(100)	unclassified(100)
Otu001710	23	k__Bacteria(100)	p__Proteobacteria(100)	c__Betaproteobacteria(100)	o__Rhodocyclales(100)	f__Rhodocyclaceae(100)	g__Zoogloea(100)	unclassified(100)
Otu001711	21	k__Bacteria(100)	p__Bacteroidetes(100)	c__Bacteroidia(100)	o__Bacteroidales(100)	f__Prevotellaceae(100)	g__Prevotella(100)	s__stercorea(100)
Otu001712	28	k__Bacteria(100)	p__Planctomycetes(100)	c__Planctomycetia(100)	o__Pirellulales(100)	f__Pirellulaceae(100)	unclassified(100)	unclassified(100)
Otu001713	21	k__Bacteria(100)	p__Proteobacteria(100)	c__Betaproteobacteria(100)	o__Rhodocyclales(100)	f__Rhodocyclaceae(100)	unclassified(67)	unclassified(67)
Otu001714	20	k__Bacteria(100)	p__Proteobacteria(100)	c__Gammaproteobacteria(100)	unclassified(100)	unclassified(100)	unclassified(100)	unclassified(100)
Otu001715	21	k__Bacteria(100)	p__Proteobacteria(100)	c__Betaproteobacteria(100)	o__Nitrosomonadales(100)	f__Nitrosomonadaceae(100)	unclassified(100)	unclassified(100)
Otu001716	20	k__Bacteria(100)	p__Proteobacteria(100)	c__Betaproteobacteria(100)	o__Rhodocyclales(100)	f__Rhodocyclaceae(100)	unclassified(95)	unclassified(95)
Otu001717	25	k__Bacteria(100)	p__Firmicutes(100)	c__Clostridia(100)	o__Clostridiales(100)	f__Veillonellaceae(100)	g__Megasphaera(100)	unclassified(100)
Otu001718	22	k__Bacteria(100)	p__Verrucomicrobia(100)	c__Verruco-5(100)	o__LD1-PB3(100)	unclassified(100)	unclassified(100)	unclassified(100)
Otu001719	21	k__Bacteria(100)	p__Proteobacteria(100)	c__Deltaproteobacteria(100)	o__Syntrophobacterales(100)	f__Syntrophobacteraceae(100)	unclassified(100)	unclassified(100)
Otu001720	19	k__Bacteria(100)	p__Firmicutes(100)	c__Clostridia(100)	o__Clostridiales(100)	f__Mogibacteriaceae(100)	unclassified(100)	unclassified(100)
Otu001721	19	k__Bacteria(100)	p__Verrucomicrobia(100)	c__Pedosphaerae(100)	o__Pedosphaerales(100)	unclassified(100)	unclassified(100)	unclassified(100)
Otu001722	23	k__Bacteria(100)	p__Chlamydiae(100)	c__Chlamydiia(100)	o__Chlamydiales(100)	f__Simkaniaceae(100)	unclassified(100)	unclassified(100)
Otu001723	27	k__Bacteria(100)	p__OD1(100)	c__ZB2(100)	unclassified(100)	unclassified(100)	unclassified(100)	unclassified(100)
Otu001724	22	k__Bacteria(100)	p__Proteobacteria(100)	c__Alphaproteobacteria(100)	unclassified(100)	unclassified(100)	unclassified(100)	unclassified(100)
Otu001725	23	k__Bacteria(100)	p__Proteobacteria(100)	c__Deltaproteobacteria(100)	o__Entotheonellales(100)	unclassified(100)	unclassified(100)	unclassified(100)
Otu001726	26	k__Bacteria(100)	p__OD1(100)	c__ZB2(100)	unclassified(100)	unclassified(100)	unclassified(100)	unclassified(100)
Otu001727	23	k__Bacteria(100)	p__Proteobacteria(100)	c__Alphaproteobacteria(100)	o__Rhodobacterales(100)	f__Rhodobacteraceae(100)	unclassified(100)	unclassified(100)
Otu001728	24	k__Bacteria(100)	p__OD1(100)	c__ZB2(100)	unclassified(100)	unclassified(100)	unclassified(100)	unclassified(100)
Otu001729	27	k__Bacteria(100)	p__WS5(100)	unclassified(100)	unclassified(100)	unclassified(100)	unclassified(100)	unclassified(100)
Otu001730	26	k__Bacteria(100)	p__Planctomycetes(100)	c__Phycisphaerae(100)	o__Phycisphaerales(100)	unclassified(100)	unclassified(100)	unclassified(100)
Otu001731	22	k__Bacteria(100)	p__Proteobacteria(100)	c__Alphaproteobacteria(100)	o__Sphingomonadales(100)	f__Sphingomonadaceae(96)	unclassified(96)	unclassified(96)
Otu001732	22	k__Bacteria(100)	p__Firmicutes(100)	c__Bacilli(100)	o__Lactobacillales(100)	unclassified(100)	unclassified(100)	unclassified(100)
Otu001733	23	k__Bacteria(100)	p__Proteobacteria(100)	c__Deltaproteobacteria(100)	o__MBNT15(100)	unclassified(100)	unclassified(100)	unclassified(100)
Otu001734	21	k__Bacteria(100)	p__Cyanobacteria(100)	c__Oscillatoriophycideae(100)	o__Chroococcales(100)	unclassified(62)	unclassified(62)	unclassified(62)
Otu001735	22	k__Bacteria(100)	p__OD1(100)	c__ZB2(100)	unclassified(100)	unclassified(100)	unclassified(100)	unclassified(100)
Otu001736	20	k__Bacteria(100)	p__Bacteroidetes(100)	unclassified(100)	unclassified(100)	unclassified(100)	unclassified(100)	unclassified(100)
Otu001737	21	k__Bacteria(100)	p__Bacteroidetes(100)	unclassified(100)	unclassified(100)	unclassified(100)	unclassified(100)	unclassified(100)
Otu001738	20	k__Bacteria(100)	p__Bacteroidetes(100)	unclassified(100)	unclassified(100)	unclassified(100)	unclassified(100)	unclassified(100)
Otu001739	22	k__Bacteria(100)	p__Proteobacteria(100)	c__Alphaproteobacteria(100)	o__Sphingomonadales(100)	f__Sphingomonadaceae(100)	g__Kaistobacter(87)	unclassified(87)
Otu001740	19	k__Bacteria(100)	p__Proteobacteria(100)	c__Betaproteobacteria(100)	o__IS-44(100)	unclassified(100)	unclassified(100)	unclassified(100)
Otu001741	32	k__Bacteria(100)	p__TM7(100)	c__TM7-1(100)	unclassified(100)	unclassified(100)	unclassified(100)	unclassified(100)
Otu001742	23	k__Bacteria(100)	unclassified(100)	unclassified(100)	unclassified(100)	unclassified(100)	unclassified(100)	unclassified(100)
Otu001743	26	k__Bacteria(100)	unclassified(100)	unclassified(100)	unclassified(100)	unclassified(100)	unclassified(100)	unclassified(100)
Otu001744	22	k__Bacteria(100)	unclassified(100)	unclassified(100)	unclassified(100)	unclassified(100)	unclassified(100)	unclassified(100)
Otu001745	26	k__Bacteria(100)	p__OD1(100)	c__ZB2(100)	unclassified(100)	unclassified(100)	unclassified(100)	unclassified(100)
Otu001746	23	k__Bacteria(100)	p__OD1(100)	c__ZB2(100)	unclassified(100)	unclassified(100)	unclassified(100)	unclassified(100)
Otu001747	19	k__Bacteria(100)	p__Bacteroidetes(100)	unclassified(100)	unclassified(100)	unclassified(100)	unclassified(100)	unclassified(100)
Otu001748	21	k__Bacteria(100)	p__Acidobacteria(100)	c__Chloracidobacteria(100)	o__RB41(100)	unclassified(100)	unclassified(100)	unclassified(100)
Otu001749	22	k__Bacteria(100)	p__Verrucomicrobia(100)	c__Verrucomicrobiae(100)	o__Verrucomicrobiales(100)	f__Verrucomicrobiaceae(100)	g__Prosthecobacter(100)	s__debontii(100)
Otu001750	24	k__Bacteria(100)	p__Fibrobacteres(100)	c__Fibrobacteria(100)	o__258ds10(100)	unclassified(100)	unclassified(100)	unclassified(100)
Otu001751	20	k__Bacteria(100)	p__Chlamydiae(100)	c__Chlamydiia(100)	o__Chlamydiales(100)	unclassified(95)	unclassified(95)	unclassified(95)
Otu001752	26	k__Bacteria(100)	p__Chlamydiae(100)	c__Chlamydiia(100)	o__Chlamydiales(100)	unclassified(100)	unclassified(100)	unclassified(100)
Otu001753	22	k__Bacteria(100)	p__Chloroflexi(100)	c__Anaerolineae(100)	o__SBR1031(100)	f__A4b(100)	unclassified(100)	unclassified(100)
Otu001754	23	unknown(100)	unclassified(100)	unclassified(100)	unclassified(100)	unclassified(100)	unclassified(100)	unclassified(100)
Otu001755	22	k__Bacteria(100)	p__Chloroflexi(100)	c__Anaerolineae(100)	o__SBR1031(100)	f__A4b(100)	unclassified(100)	unclassified(100)
Otu001756	24	k__Bacteria(100)	p__Chloroflexi(100)	c__Anaerolineae(100)	o__SBR1031(100)	f__A4b(100)	unclassified(100)	unclassified(100)
Otu001757	27	k__Bacteria(100)	p__WS6(100)	c__B142(100)	unclassified(100)	unclassified(100)	unclassified(100)	unclassified(100)
Otu001758	22	k__Bacteria(100)	p__Proteobacteria(100)	c__Deltaproteobacteria(100)	o__Bdellovibrionales(100)	f__Bdellovibrionaceae(100)	g__Bdellovibrio(100)	unclassified(100)
Otu001759	20	k__Bacteria(100)	p__Proteobacteria(100)	c__Alphaproteobacteria(100)	o__Rhizobiales(100)	unclassified(100)	unclassified(100)	unclassified(100)
Otu001760	21	k__Bacteria(100)	p__Actinobacteria(100)	c__Actinobacteria(100)	o__Actinomycetales(100)	f__Nocardioidaceae(100)	g__Nocardioides(96)	unclassified(96)
Otu001761	21	k__Bacteria(100)	p__Actinobacteria(100)	c__Actinobacteria(100)	o__Actinomycetales(100)	f__Microbacteriaceae(100)	g__Leucobacter(96)	unclassified(96)
Otu001762	27	k__Bacteria(100)	p__Actinobacteria(100)	c__Actinobacteria(100)	o__Actinomycetales(100)	f__Dermacoccaceae(100)	g__Dermacoccus(100)	unclassified(100)
Otu001763	22	k__Bacteria(100)	p__Proteobacteria(100)	c__Betaproteobacteria(100)	o__Rhodocyclales(100)	f__Rhodocyclaceae(100)	g__Sulfuritalea(96)	unclassified(96)
Otu001764	24	k__Bacteria(100)	p__OD1(100)	c__ZB2(100)	unclassified(100)	unclassified(100)	unclassified(100)	unclassified(100)
Otu001765	22	k__Bacteria(100)	p__Bacteroidetes(100)	c__Bacteroidia(100)	o__Bacteroidales(100)	f__Odoribacteraceae(100)	g__Butyricimonas(100)	unclassified(100)
Otu001766	24	k__Bacteria(100)	p__Acidobacteria(100)	c__Acidobacteria-6(100)	o__iii1-15(100)	unclassified(100)	unclassified(100)	unclassified(100)
Otu001767	25	k__Bacteria(100)	p__Verrucomicrobia(100)	c__Spartobacteria(100)	o__Chthoniobacterales(100)	f__Chthoniobacteraceae(100)	unclassified(52)	unclassified(52)
Otu001768	21	k__Bacteria(100)	p__Proteobacteria(100)	c__Betaproteobacteria(100)	unclassified(100)	unclassified(100)	unclassified(100)	unclassified(100)
Otu001769	19	k__Bacteria(100)	p__Proteobacteria(100)	c__Betaproteobacteria(100)	unclassified(100)	unclassified(100)	unclassified(100)	unclassified(100)
Otu001770	23	k__Bacteria(100)	p__Acidobacteria(100)	c__Acidobacteria-6(100)	o__iii1-15(100)	unclassified(100)	unclassified(100)	unclassified(100)
Otu001771	21	k__Bacteria(100)	p__Bacteroidetes(100)	c__Saprospirae(100)	o__Saprospirales(100)	f__Chitinophagaceae(100)	unclassified(100)	unclassified(100)
Otu001772	19	k__Bacteria(100)	p__Bacteroidetes(100)	c__Saprospirae(100)	o__Saprospirales(100)	f__Saprospiraceae(100)	unclassified(100)	unclassified(100)
Otu001773	25	k__Bacteria(100)	p__Proteobacteria(100)	c__Deltaproteobacteria(100)	o__Desulfobacterales(100)	f__Desulfobacteraceae(100)	unclassified(52)	unclassified(52)
Otu001774	21	k__Bacteria(100)	p__Proteobacteria(100)	c__Deltaproteobacteria(100)	o__Desulfobacterales(100)	f__Desulfobulbaceae(100)	unclassified(100)	unclassified(100)
Otu001775	19	k__Bacteria(100)	p__Planctomycetes(100)	c__028H05-P-BN-P5(100)	unclassified(100)	unclassified(100)	unclassified(100)	unclassified(100)
Otu001776	24	k__Bacteria(100)	p__Proteobacteria(100)	c__Gammaproteobacteria(100)	o__Alteromonadales(100)	f__HTCC2188(100)	g__HTCC(100)	unclassified(100)
Otu001777	22	k__Bacteria(100)	p__Proteobacteria(100)	c__Deltaproteobacteria(100)	o__Desulfovibrionales(100)	f__Desulfovibrionaceae(100)	g__Desulfovibrio(100)	s__mexicanus(100)
Otu001778	26	k__Bacteria(100)	p__Proteobacteria(100)	c__Betaproteobacteria(100)	o__SC-I-84(100)	unclassified(100)	unclassified(100)	unclassified(100)
Otu001779	25	k__Bacteria(100)	p__Proteobacteria(100)	c__Betaproteobacteria(100)	o__Nitrosomonadales(100)	f__Nitrosomonadaceae(100)	unclassified(100)	unclassified(100)
Otu001780	27	k__Bacteria(100)	p__OD1(100)	c__ABY1(100)	unclassified(100)	unclassified(100)	unclassified(100)	unclassified(100)
Otu001781	21	k__Bacteria(100)	p__Proteobacteria(100)	c__Gammaproteobacteria(100)	unclassified(100)	unclassified(100)	unclassified(100)	unclassified(100)
Otu001782	22	k__Bacteria(100)	p__Bacteroidetes(100)	c__Bacteroidia(100)	o__Bacteroidales(100)	f__Prevotellaceae(100)	g__Prevotella(100)	unclassified(100)
Otu001783	25	k__Bacteria(100)	p__Bacteroidetes(100)	c__Bacteroidia(100)	o__Bacteroidales(100)	f__Rikenellaceae(100)	g__Blvii28(100)	unclassified(100)
Otu001784	24	k__Bacteria(100)	p__Bacteroidetes(100)	c__Bacteroidia(100)	o__Bacteroidales(100)	f__Porphyromonadaceae(100)	g__Dysgonomonas(100)	unclassified(88)
Otu001785	25	k__Bacteria(100)	p__Bacteroidetes(100)	c__Bacteroidia(100)	o__Bacteroidales(100)	f__Porphyromonadaceae(100)	g__Paludibacter(100)	unclassified(100)
Otu001786	27	k__Bacteria(100)	p__Proteobacteria(100)	c__Alphaproteobacteria(100)	unclassified(100)	unclassified(100)	unclassified(100)	unclassified(100)
Otu001787	28	k__Bacteria(100)	p__Proteobacteria(100)	c__Alphaproteobacteria(100)	unclassified(100)	unclassified(100)	unclassified(100)	unclassified(100)
Otu001788	22	k__Bacteria(100)	p__Chloroflexi(100)	c__Anaerolineae(100)	o__Anaerolineales(100)	f__Anaerolinaceae(100)	unclassified(100)	unclassified(100)
Otu001789	20	k__Bacteria(100)	p__Gemmatimonadetes(100)	c__Gemm-1(100)	unclassified(100)	unclassified(100)	unclassified(100)	unclassified(100)
Otu001790	21	k__Bacteria(100)	p__Gemmatimonadetes(100)	c__Gemm-1(100)	unclassified(100)	unclassified(100)	unclassified(100)	unclassified(100)
Otu001791	26	k__Bacteria(100)	p__Proteobacteria(100)	c__Alphaproteobacteria(100)	o__Rhodospirillales(100)	f__Rhodospirillaceae(100)	unclassified(100)	unclassified(100)
Otu001792	30	k__Bacteria(100)	p__OD1(100)	c__ABY1(100)	unclassified(100)	unclassified(100)	unclassified(100)	unclassified(100)
Otu001793	24	k__Bacteria(100)	p__OD1(100)	c__ABY1(100)	unclassified(100)	unclassified(100)	unclassified(100)	unclassified(100)
Otu001794	27	k__Bacteria(100)	p__OD1(100)	c__ABY1(100)	unclassified(100)	unclassified(100)	unclassified(100)	unclassified(100)
Otu001795	20	k__Bacteria(100)	p__OD1(100)	c__ABY1(100)	unclassified(100)	unclassified(100)	unclassified(100)	unclassified(100)
Otu001796	21	k__Bacteria(100)	p__OD1(100)	c__ABY1(100)	unclassified(100)	unclassified(100)	unclassified(100)	unclassified(100)
Otu001797	27	k__Bacteria(100)	p__Chlorobi(100)	c__BSV26(100)	o__A89(100)	unclassified(100)	unclassified(100)	unclassified(100)
Otu001798	22	k__Bacteria(100)	p__Firmicutes(100)	c__Clostridia(100)	o__Clostridiales(100)	f__Veillonellaceae(100)	unclassified(96)	unclassified(96)
Otu001799	25	k__Bacteria(100)	p__Proteobacteria(100)	c__Gammaproteobacteria(100)	unclassified(100)	unclassified(100)	unclassified(100)	unclassified(100)
Otu001800	19	k__Bacteria(100)	p__Bacteroidetes(100)	c__Cytophagia(100)	o__Cytophagales(100)	unclassified(90)	unclassified(90)	unclassified(90)
Otu001801	24	k__Bacteria(100)	p__Chloroflexi(100)	c__Anaerolineae(100)	o__envOPS12(100)	unclassified(100)	unclassified(100)	unclassified(100)
Otu001802	26	k__Bacteria(100)	p__Chloroflexi(100)	c__Anaerolineae(100)	o__envOPS12(100)	unclassified(100)	unclassified(100)	unclassified(100)
Otu001803	31	k__Bacteria(100)	p__Actinobacteria(100)	c__Acidimicrobiia(100)	o__Acidimicrobiales(100)	unclassified(100)	unclassified(100)	unclassified(100)
Otu001804	21	k__Bacteria(100)	p__Proteobacteria(100)	c__Alphaproteobacteria(100)	o__Rhodospirillales(100)	f__Acetobacteraceae(100)	g__Acidisoma(100)	unclassified(100)
Otu001805	26	k__Bacteria(100)	p__Planctomycetes(100)	c__Planctomycetia(100)	o__Pirellulales(100)	f__Pirellulaceae(100)	unclassified(100)	unclassified(100)
Otu001806	30	k__Bacteria(100)	p__OP11(100)	c__OP11-3(100)	unclassified(100)	unclassified(100)	unclassified(100)	unclassified(100)
Otu001807	23	k__Bacteria(100)	p__Planctomycetes(100)	c__Planctomycetia(100)	o__Pirellulales(100)	f__Pirellulaceae(100)	unclassified(100)	unclassified(100)
Otu001808	24	k__Bacteria(100)	p__TM6(100)	c__SBRH58(100)	unclassified(100)	unclassified(100)	unclassified(100)	unclassified(100)
Otu001809	25	k__Bacteria(100)	p__WS3(100)	c__PRR-12(100)	o__Sediment-1(100)	f__PRR-10(100)	unclassified(100)	unclassified(100)
Otu001810	24	k__Bacteria(100)	p__Proteobacteria(100)	c__Deltaproteobacteria(100)	o__Myxococcales(100)	f__OM27(100)	unclassified(100)	unclassified(100)
Otu001811	26	k__Bacteria(100)	p__Bacteroidetes(100)	c__Bacteroidia(100)	o__Bacteroidales(100)	f__S24-7(100)	unclassified(100)	unclassified(100)
Otu001812	21	k__Bacteria(100)	p__Proteobacteria(100)	c__Deltaproteobacteria(100)	o__Desulfuromonadales(100)	f__Geobacteraceae(100)	g__Geobacter(100)	unclassified(100)
Otu001813	20	k__Bacteria(100)	p__Proteobacteria(100)	c__Deltaproteobacteria(100)	o__Myxococcales(100)	unclassified(65)	unclassified(65)	unclassified(65)
Otu001814	18	k__Bacteria(100)	p__Proteobacteria(100)	c__Gammaproteobacteria(100)	o__Methylococcales(100)	unclassified(100)	unclassified(100)	unclassified(100)
Otu001815	20	k__Bacteria(100)	p__Bacteroidetes(100)	c__Cytophagia(100)	o__Cytophagales(100)	f__Cytophagaceae(95)	unclassified(95)	unclassified(95)
Otu001816	20	k__Bacteria(100)	p__Bacteroidetes(100)	c__Flavobacteriia(100)	o__Flavobacteriales(100)	f__Cryomorphaceae(100)	unclassified(100)	unclassified(100)
Otu001817	21	k__Bacteria(100)	p__Chlamydiae(100)	c__Chlamydiia(100)	o__Chlamydiales(100)	unclassified(100)	unclassified(100)	unclassified(100)
Otu001818	20	k__Bacteria(100)	p__Nitrospirae(100)	c__Nitrospira(100)	o__Nitrospirales(100)	f__Thermodesulfovibrionaceae(100)	g__HB118(100)	unclassified(100)
Otu001819	19	k__Bacteria(100)	p__Bacteroidetes(100)	unclassified(100)	unclassified(100)	unclassified(100)	unclassified(100)	unclassified(100)
Otu001820	21	k__Bacteria(100)	p__Proteobacteria(100)	c__Gammaproteobacteria(100)	o__Methylococcales(100)	f__Crenotrichaceae(77)	g__Crenothrix(77)	unclassified(62)
Otu001821	22	k__Bacteria(100)	p__Proteobacteria(100)	c__Gammaproteobacteria(100)	o__Methylococcales(100)	f__Methylococcaceae(100)	g__Methylomonas(100)	unclassified(100)
Otu001822	24	k__Bacteria(100)	p__Bacteroidetes(100)	c__Cytophagia(100)	o__Cytophagales(100)	f__Cytophagaceae(67)	unclassified(67)	unclassified(67)
Otu001823	20	k__Bacteria(100)	p__Proteobacteria(100)	c__Gammaproteobacteria(100)	o__Aeromonadales(100)	f__Aeromonadaceae(100)	unclassified(100)	unclassified(100)
Otu001824	20	k__Bacteria(100)	p__Proteobacteria(100)	c__Deltaproteobacteria(100)	o__FAC87(100)	unclassified(100)	unclassified(100)	unclassified(100)
Otu001825	22	k__Bacteria(100)	p__Actinobacteria(100)	c__Thermoleophilia(100)	o__Solirubrobacterales(100)	unclassified(78)	unclassified(78)	unclassified(78)
Otu001826	24	k__Bacteria(100)	p__Fusobacteria(100)	c__Fusobacteriia(100)	o__Fusobacteriales(100)	f__Fusobacteriaceae(100)	g__Fusobacterium(100)	unclassified(100)
Otu001827	18	k__Bacteria(100)	p__Actinobacteria(100)	c__Thermoleophilia(100)	o__Solirubrobacterales(100)	unclassified(100)	unclassified(100)	unclassified(100)
Otu001828	20	k__Bacteria(100)	p__Proteobacteria(100)	c__Deltaproteobacteria(100)	o__Desulfuromonadales(100)	f__Geobacteraceae(100)	g__Geobacter(100)	unclassified(100)
Otu001829	19	k__Bacteria(100)	p__Bacteroidetes(100)	unclassified(100)	unclassified(100)	unclassified(100)	unclassified(100)	unclassified(100)
Otu001830	20	k__Bacteria(100)	p__OD1(100)	c__ABY1(100)	unclassified(100)	unclassified(100)	unclassified(100)	unclassified(100)
Otu001831	20	k__Bacteria(100)	p__Proteobacteria(100)	c__Betaproteobacteria(100)	o__MND1(100)	unclassified(100)	unclassified(100)	unclassified(100)
Otu001832	20	k__Bacteria(100)	p__Proteobacteria(100)	c__Betaproteobacteria(100)	o__Hydrogenophilales(100)	f__Hydrogenophilaceae(100)	g__Thiobacillus(100)	unclassified(100)
Otu001833	22	k__Bacteria(100)	p__Bacteroidetes(100)	unclassified(100)	unclassified(100)	unclassified(100)	unclassified(100)	unclassified(100)
Otu001834	23	k__Bacteria(100)	p__Bacteroidetes(100)	unclassified(100)	unclassified(100)	unclassified(100)	unclassified(100)	unclassified(100)
Otu001835	20	k__Bacteria(100)	p__Planctomycetes(100)	c__Planctomycetia(100)	o__Planctomycetales(100)	f__Planctomycetaceae(100)	g__Planctomyces(100)	unclassified(100)
Otu001836	21	k__Bacteria(100)	p__Proteobacteria(100)	c__Betaproteobacteria(100)	o__Ellin6067(100)	unclassified(100)	unclassified(100)	unclassified(100)
Otu001837	19	k__Bacteria(100)	p__Bacteroidetes(100)	c__Flavobacteriia(100)	o__Flavobacteriales(100)	f__Flavobacteriaceae(100)	g__Flavobacterium(100)	s__succinicans(85)
Otu001838	18	k__Bacteria(100)	p__Bacteroidetes(100)	c__Saprospirae(100)	o__Saprospirales(100)	f__Chitinophagaceae(100)	unclassified(73)	unclassified(73)
Otu001839	20	k__Bacteria(100)	p__Bacteroidetes(100)	c__Saprospirae(100)	o__Saprospirales(100)	f__Chitinophagaceae(100)	unclassified(100)	unclassified(100)
Otu001840	19	k__Bacteria(100)	p__Bacteroidetes(100)	unclassified(100)	unclassified(100)	unclassified(100)	unclassified(100)	unclassified(100)
Otu001841	21	k__Bacteria(100)	p__Chloroflexi(100)	c__Anaerolineae(100)	o__SBR1031(100)	f__A4b(100)	unclassified(100)	unclassified(100)
Otu001842	19	k__Bacteria(100)	p__Proteobacteria(100)	c__Betaproteobacteria(100)	o__Rhodocyclales(100)	f__Rhodocyclaceae(100)	g__Propionivibrio(64)	unclassified(64)
Otu001843	21	k__Bacteria(100)	p__Chlamydiae(100)	c__Chlamydiia(100)	o__Chlamydiales(100)	f__Rhabdochlamydiaceae(58)	g__Candidatus_Rhabdochlamydia(58)	unclassified(58)
Otu001844	19	k__Bacteria(100)	p__Chlamydiae(100)	c__Chlamydiia(100)	o__Chlamydiales(100)	f__Rhabdochlamydiaceae(100)	g__Candidatus_Rhabdochlamydia(100)	unclassified(100)
Otu001845	21	k__Bacteria(100)	p__Proteobacteria(100)	c__Betaproteobacteria(100)	o__Ellin6067(100)	unclassified(100)	unclassified(100)	unclassified(100)
Otu001846	21	k__Bacteria(100)	p__Bacteroidetes(100)	c__Flavobacteriia(100)	o__Flavobacteriales(100)	f__Cryomorphaceae(100)	g__Fluviicola(100)	unclassified(100)
Otu001847	18	k__Bacteria(100)	p__Proteobacteria(100)	c__Betaproteobacteria(100)	o__Rhodocyclales(100)	f__Rhodocyclaceae(100)	g__Uliginosibacterium(100)	unclassified(100)
Otu001848	20	k__Bacteria(100)	p__Bacteroidetes(100)	c__Saprospirae(100)	o__Saprospirales(100)	f__Saprospiraceae(100)	unclassified(100)	unclassified(100)
Otu001849	20	k__Bacteria(100)	p__Bacteroidetes(100)	c__Saprospirae(100)	o__Saprospirales(100)	f__Saprospiraceae(100)	unclassified(100)	unclassified(100)
Otu001850	24	k__Bacteria(100)	p__Bacteroidetes(100)	c__Saprospirae(100)	o__Saprospirales(100)	f__Chitinophagaceae(100)	unclassified(100)	unclassified(100)
Otu001851	18	k__Bacteria(100)	p__Bacteroidetes(100)	c__Saprospirae(100)	o__Saprospirales(100)	f__Chitinophagaceae(100)	unclassified(100)	unclassified(100)
Otu001852	19	k__Bacteria(100)	p__Proteobacteria(100)	c__Gammaproteobacteria(100)	o__HTCC2188(100)	f__HTCC2089(100)	unclassified(100)	unclassified(100)
Otu001853	26	k__Bacteria(100)	p__Thermi(100)	c__Deinococci(100)	o__Deinococcales(100)	f__Deinococcaceae(100)	g__CM44(100)	unclassified(100)
Otu001854	20	k__Bacteria(100)	p__BRC1(100)	c__PRR-11(100)	unclassified(100)	unclassified(100)	unclassified(100)	unclassified(100)
Otu001855	22	k__Bacteria(100)	p__Bacteroidetes(100)	c__Cytophagia(100)	o__Cytophagales(100)	f__Cytophagaceae(100)	unclassified(100)	unclassified(100)
Otu001856	18	k__Bacteria(100)	p__Bacteroidetes(100)	c__Cytophagia(100)	o__Cytophagales(100)	f__Cyclobacteriaceae(100)	unclassified(100)	unclassified(100)
Otu001857	20	k__Bacteria(100)	p__Firmicutes(100)	c__Clostridia(100)	o__Clostridiales(100)	f__Eubacteriaceae(100)	g__Anaerofustis(100)	unclassified(100)
Otu001858	42	k__Bacteria(100)	p__OD1(100)	unclassified(100)	unclassified(100)	unclassified(100)	unclassified(100)	unclassified(100)
Otu001859	19	k__Bacteria(100)	p__Proteobacteria(100)	c__Deltaproteobacteria(100)	o__Myxococcales(100)	f__Myxococcaceae(58)	unclassified(58)	unclassified(58)
Otu001860	24	k__Bacteria(100)	p__Planctomycetes(100)	c__Planctomycetia(100)	o__Pirellulales(100)	f__Pirellulaceae(100)	unclassified(100)	unclassified(100)
Otu001861	22	k__Bacteria(100)	p__Firmicutes(100)	c__Bacilli(100)	o__Turicibacterales(100)	f__Turicibacteraceae(100)	g__Turicibacter(100)	unclassified(100)
Otu001862	20	k__Bacteria(100)	p__Proteobacteria(100)	c__Alphaproteobacteria(100)	o__Rhodospirillales(100)	f__Acetobacteraceae(100)	unclassified(100)	unclassified(100)
Otu001863	19	k__Bacteria(100)	p__Verrucomicrobia(100)	c__Opitutae(100)	o__Opitutales(100)	f__Opitutaceae(100)	g__Opitutus(100)	unclassified(100)
Otu001864	23	k__Bacteria(100)	p__Firmicutes(100)	c__Clostridia(100)	o__Clostridiales(100)	f__Lachnospiraceae(100)	g__Coprococcus(92)	unclassified(92)
Otu001865	20	k__Bacteria(100)	p__Firmicutes(100)	c__Clostridia(100)	o__Clostridiales(100)	unclassified(100)	unclassified(100)	unclassified(100)
Otu001866	20	k__Bacteria(100)	p__Bacteroidetes(100)	c__Sphingobacteriia(100)	o__Sphingobacteriales(100)	f__Sphingobacteriaceae(100)	unclassified(100)	unclassified(100)
Otu001867	23	k__Bacteria(100)	p__Proteobacteria(100)	c__Deltaproteobacteria(100)	o__Myxococcales(100)	f__Haliangiaceae(100)	unclassified(100)	unclassified(100)
Otu001868	22	k__Bacteria(100)	p__Firmicutes(100)	c__Clostridia(100)	o__Clostridiales(100)	f__Peptostreptococcaceae(100)	unclassified(100)	unclassified(100)
Otu001869	21	k__Bacteria(100)	p__OD1(100)	c__ZB2(100)	unclassified(100)	unclassified(100)	unclassified(100)	unclassified(100)
Otu001870	23	k__Bacteria(100)	p__OD1(100)	c__ZB2(100)	unclassified(100)	unclassified(100)	unclassified(100)	unclassified(100)
Otu001871	21	k__Bacteria(100)	p__OD1(100)	c__ZB2(100)	unclassified(100)	unclassified(100)	unclassified(100)	unclassified(100)
Otu001872	25	k__Bacteria(100)	p__Bacteroidetes(100)	c__Sphingobacteriia(100)	o__Sphingobacteriales(100)	f__Sphingobacteriaceae(100)	unclassified(100)	unclassified(100)
Otu001873	21	k__Bacteria(100)	p__Chloroflexi(100)	c__S085(100)	unclassified(100)	unclassified(100)	unclassified(100)	unclassified(100)
Otu001874	19	k__Bacteria(100)	p__Proteobacteria(100)	c__Gammaproteobacteria(100)	o__Pseudomonadales(100)	f__Moraxellaceae(100)	g__Acinetobacter(100)	unclassified(85)
Otu001875	29	k__Bacteria(100)	p__Proteobacteria(100)	c__Alphaproteobacteria(100)	unclassified(100)	unclassified(100)	unclassified(100)	unclassified(100)
Otu001876	18	k__Bacteria(100)	p__Proteobacteria(100)	c__Betaproteobacteria(100)	unclassified(100)	unclassified(100)	unclassified(100)	unclassified(100)
Otu001877	22	k__Bacteria(100)	p__OD1(100)	c__ABY1(100)	unclassified(100)	unclassified(100)	unclassified(100)	unclassified(100)
Otu001878	20	k__Bacteria(100)	p__Gemmatimonadetes(100)	c__Gemm-1(100)	unclassified(100)	unclassified(100)	unclassified(100)	unclassified(100)
Otu001879	30	k__Bacteria(100)	p__Chloroflexi(100)	c__Anaerolineae(100)	o__Anaerolineales(100)	f__Anaerolinaceae(100)	unclassified(100)	unclassified(100)
Otu001880	22	k__Bacteria(100)	p__OD1(100)	c__ABY1(100)	unclassified(100)	unclassified(100)	unclassified(100)	unclassified(100)
Otu001881	20	k__Bacteria(100)	p__Proteobacteria(100)	c__Deltaproteobacteria(100)	o__Desulfobacterales(100)	f__Desulfobacteraceae(100)	g__Desulfococcus(100)	unclassified(100)
Otu001882	21	k__Bacteria(100)	p__Acidobacteria(100)	c__Acidobacteria-6(100)	o__iii1-15(100)	f__RB40(100)	unclassified(100)	unclassified(100)
Otu001883	20	k__Bacteria(100)	p__Proteobacteria(100)	c__Deltaproteobacteria(100)	o__Desulfobacterales(100)	f__Desulfobulbaceae(100)	unclassified(100)	unclassified(100)
Otu001884	20	k__Bacteria(100)	p__Verrucomicrobia(100)	c__Spartobacteria(100)	o__Chthoniobacterales(100)	f__Chthoniobacteraceae(100)	unclassified(100)	unclassified(100)
Otu001885	20	k__Bacteria(100)	p__Planctomycetes(100)	c__OM190(100)	o__agg27(100)	unclassified(100)	unclassified(100)	unclassified(100)
Otu001886	19	k__Bacteria(100)	p__Planctomycetes(100)	c__BD7-11(100)	unclassified(100)	unclassified(100)	unclassified(100)	unclassified(100)
Otu001887	18	k__Bacteria(100)	p__Proteobacteria(100)	c__Betaproteobacteria(100)	o__SBla14(100)	unclassified(100)	unclassified(100)	unclassified(100)
Otu001888	21	k__Bacteria(100)	p__Bacteroidetes(100)	c__Bacteroidia(100)	o__Bacteroidales(100)	unclassified(100)	unclassified(100)	unclassified(100)
Otu001889	18	k__Bacteria(100)	p__Proteobacteria(100)	c__Betaproteobacteria(100)	unclassified(100)	unclassified(100)	unclassified(100)	unclassified(100)
Otu001890	18	k__Bacteria(100)	p__Proteobacteria(100)	c__Betaproteobacteria(100)	unclassified(100)	unclassified(100)	unclassified(100)	unclassified(100)
Otu001891	23	k__Bacteria(100)	p__Planctomycetes(100)	c__Planctomycetia(100)	o__Pirellulales(100)	f__Pirellulaceae(100)	unclassified(100)	unclassified(100)
Otu001892	21	k__Bacteria(100)	p__Proteobacteria(100)	c__Betaproteobacteria(100)	o__Burkholderiales(100)	f__Oxalobacteraceae(67)	unclassified(67)	unclassified(67)
Otu001893	19	k__Bacteria(100)	p__Proteobacteria(100)	c__Betaproteobacteria(100)	o__Burkholderiales(100)	f__Comamonadaceae(100)	unclassified(58)	unclassified(58)
Otu001894	18	k__Bacteria(100)	p__Proteobacteria(100)	c__Deltaproteobacteria(100)	o__MBNT15(100)	unclassified(100)	unclassified(100)	unclassified(100)
Otu001895	24	k__Bacteria(100)	p__Actinobacteria(100)	c__Actinobacteria(100)	o__Actinomycetales(100)	unclassified(100)	unclassified(100)	unclassified(100)
Otu001896	19	k__Bacteria(100)	p__Actinobacteria(100)	c__Actinobacteria(100)	o__Actinomycetales(100)	f__Micromonosporaceae(100)	g__Catellatospora(79)	unclassified(79)
Otu001897	22	k__Bacteria(100)	p__Proteobacteria(100)	c__Alphaproteobacteria(100)	o__Rhizobiales(100)	unclassified(73)	unclassified(73)	unclassified(73)
Otu001898	18	k__Bacteria(100)	p__Proteobacteria(100)	c__Deltaproteobacteria(100)	o__Myxococcales(100)	f__0319-6G20(100)	unclassified(100)	unclassified(100)
Otu001899	23	k__Bacteria(100)	p__Proteobacteria(100)	c__Deltaproteobacteria(100)	o__Myxococcales(100)	unclassified(100)	unclassified(100)	unclassified(100)
Otu001900	24	k__Bacteria(100)	p__Proteobacteria(100)	c__Deltaproteobacteria(100)	o__Myxococcales(100)	f__OM27(100)	unclassified(100)	unclassified(100)
Otu001901	24	k__Bacteria(100)	p__Elusimicrobia(100)	c__Elusimicrobia(100)	unclassified(100)	unclassified(100)	unclassified(100)	unclassified(100)
Otu001902	22	k__Bacteria(100)	p__Acidobacteria(100)	c__Holophagae(100)	o__Holophagales(100)	f__Holophagaceae(100)	unclassified(100)	unclassified(100)
Otu001903	19	k__Bacteria(100)	p__Proteobacteria(100)	c__Gammaproteobacteria(100)	o__Pseudomonadales(100)	f__Moraxellaceae(100)	g__Acinetobacter(100)	s__guillouiae(100)
Otu001904	22	k__Bacteria(100)	p__Cyanobacteria(100)	c__Oscillatoriophycideae(100)	o__Chroococcales(100)	f__Xenococcaceae(100)	g__Chroococcidiopsis(100)	unclassified(100)
Otu001905	20	k__Bacteria(100)	unclassified(100)	unclassified(100)	unclassified(100)	unclassified(100)	unclassified(100)	unclassified(100)
Otu001906	24	k__Bacteria(100)	unclassified(100)	unclassified(100)	unclassified(100)	unclassified(100)	unclassified(100)	unclassified(100)
Otu001907	22	k__Bacteria(100)	unclassified(100)	unclassified(100)	unclassified(100)	unclassified(100)	unclassified(100)	unclassified(100)
Otu001908	18	k__Bacteria(100)	unclassified(100)	unclassified(100)	unclassified(100)	unclassified(100)	unclassified(100)	unclassified(100)
Otu001909	22	k__Bacteria(100)	unclassified(100)	unclassified(100)	unclassified(100)	unclassified(100)	unclassified(100)	unclassified(100)
Otu001910	18	k__Bacteria(100)	unclassified(100)	unclassified(100)	unclassified(100)	unclassified(100)	unclassified(100)	unclassified(100)
Otu001911	23	k__Bacteria(100)	p__Proteobacteria(100)	c__Epsilonproteobacteria(100)	o__Campylobacterales(100)	f__Helicobacteraceae(100)	unclassified(100)	unclassified(100)
Otu001912	24	k__Bacteria(100)	p__Proteobacteria(100)	c__Deltaproteobacteria(100)	unclassified(100)	unclassified(100)	unclassified(100)	unclassified(100)
Otu001913	19	k__Bacteria(100)	p__OP3(100)	c__koll11(100)	o__GIF10(100)	unclassified(100)	unclassified(100)	unclassified(100)
Otu001914	18	k__Bacteria(100)	p__Verrucomicrobia(100)	c__Pedosphaerae(100)	o__Pedosphaerales(100)	unclassified(84)	unclassified(84)	unclassified(84)
Otu001915	18	k__Bacteria(100)	p__Verrucomicrobia(100)	c__Pedosphaerae(100)	o__Pedosphaerales(100)	f__Ellin515(100)	unclassified(100)	unclassified(100)
Otu001916	22	k__Bacteria(100)	p__Proteobacteria(100)	c__Gammaproteobacteria(100)	unclassified(100)	unclassified(100)	unclassified(100)	unclassified(100)
Otu001917	18	k__Bacteria(100)	p__Proteobacteria(100)	c__Gammaproteobacteria(100)	unclassified(100)	unclassified(100)	unclassified(100)	unclassified(100)
Otu001918	19	k__Bacteria(100)	p__TM7(100)	c__TM7-3(100)	o__EW055(100)	unclassified(100)	unclassified(100)	unclassified(100)
Otu001919	33	k__Bacteria(100)	p__TM7(100)	c__TM7-3(100)	o__EW055(100)	unclassified(100)	unclassified(100)	unclassified(100)
Otu001920	23	k__Bacteria(100)	p__Actinobacteria(100)	c__Actinobacteria(100)	o__Actinomycetales(100)	f__Micrococcaceae(100)	unclassified(87)	unclassified(87)
Otu001921	24	k__Bacteria(100)	p__Proteobacteria(100)	c__Deltaproteobacteria(100)	o__Bdellovibrionales(100)	f__Bdellovibrionaceae(100)	g__Bdellovibrio(100)	unclassified(100)
Otu001922	26	unknown(100)	unclassified(100)	unclassified(100)	unclassified(100)	unclassified(100)	unclassified(100)	unclassified(100)
Otu001923	21	k__Bacteria(100)	p__Planctomycetes(100)	c__Planctomycetia(100)	o__Pirellulales(100)	f__Pirellulaceae(100)	unclassified(100)	unclassified(100)
Otu001924	17	k__Bacteria(100)	p__Proteobacteria(100)	c__Gammaproteobacteria(100)	o__Xanthomonadales(100)	f__Xanthomonadaceae(100)	g__Lysobacter(100)	unclassified(100)
Otu001925	17	k__Bacteria(100)	p__Planctomycetes(100)	c__Planctomycetia(100)	o__Pirellulales(100)	f__Pirellulaceae(100)	unclassified(100)	unclassified(100)
Otu001926	17	k__Bacteria(100)	p__Proteobacteria(100)	c__Gammaproteobacteria(100)	o__Pseudomonadales(100)	f__Pseudomonadaceae(100)	unclassified(95)	unclassified(95)
Otu001927	18	k__Bacteria(100)	p__Proteobacteria(100)	c__Gammaproteobacteria(100)	o__Pseudomonadales(100)	f__Moraxellaceae(100)	g__Acinetobacter(100)	s__guillouiae(100)
Otu001928	19	k__Bacteria(100)	p__OP3(100)	c__BD4-9(100)	unclassified(100)	unclassified(100)	unclassified(100)	unclassified(100)
Otu001929	17	unknown(100)	unclassified(100)	unclassified(100)	unclassified(100)	unclassified(100)	unclassified(100)	unclassified(100)
Otu001930	22	unknown(100)	unclassified(100)	unclassified(100)	unclassified(100)	unclassified(100)	unclassified(100)	unclassified(100)
Otu001931	19	k__Bacteria(100)	p__Acidobacteria(100)	c__Chloracidobacteria(100)	o__RB41(100)	unclassified(100)	unclassified(100)	unclassified(100)
Otu001932	17	k__Bacteria(100)	p__Planctomycetes(100)	c__Planctomycetia(100)	o__Pirellulales(100)	f__Pirellulaceae(100)	unclassified(100)	unclassified(100)
Otu001933	19	k__Bacteria(100)	p__OP3(100)	c__BD4-9(100)	unclassified(100)	unclassified(100)	unclassified(100)	unclassified(100)
Otu001934	20	k__Bacteria(100)	p__Proteobacteria(100)	c__Deltaproteobacteria(100)	o__Desulfovibrionales(100)	f__Desulfomicrobiaceae(100)	g__Desulfomicrobium(100)	unclassified(100)
Otu001935	23	k__Bacteria(100)	p__Actinobacteria(100)	c__Acidimicrobiia(100)	o__Acidimicrobiales(100)	f__EB1017(100)	unclassified(100)	unclassified(100)
Otu001936	24	k__Bacteria(100)	p__Planctomycetes(100)	c__Planctomycetia(100)	o__Pirellulales(100)	f__Pirellulaceae(100)	unclassified(100)	unclassified(100)
Otu001937	23	k__Bacteria(100)	p__Proteobacteria(100)	c__Gammaproteobacteria(100)	o__Methylococcales(100)	f__Crenotrichaceae(92)	g__Crenothrix(92)	unclassified(92)
Otu001938	20	k__Bacteria(100)	p__Proteobacteria(100)	unclassified(100)	unclassified(100)	unclassified(100)	unclassified(100)	unclassified(100)
Otu001939	17	k__Bacteria(100)	p__Proteobacteria(100)	c__Deltaproteobacteria(100)	unclassified(100)	unclassified(100)	unclassified(100)	unclassified(100)
Otu001940	33	k__Bacteria(100)	p__OP11(100)	c__OP11-3(100)	unclassified(100)	unclassified(100)	unclassified(100)	unclassified(100)
Otu001941	25	k__Bacteria(100)	p__OP11(100)	c__OP11-3(100)	unclassified(100)	unclassified(100)	unclassified(100)	unclassified(100)
Otu001942	18	k__Bacteria(100)	p__Acidobacteria(100)	c__iii1-8(100)	o__DS-18(100)	unclassified(100)	unclassified(100)	unclassified(100)
Otu001943	19	k__Bacteria(100)	p__Acidobacteria(100)	c__iii1-8(100)	o__DS-18(100)	unclassified(100)	unclassified(100)	unclassified(100)
Otu001944	28	k__Bacteria(100)	p__OP11(100)	c__OP11-3(100)	unclassified(100)	unclassified(100)	unclassified(100)	unclassified(100)
Otu001945	22	k__Bacteria(100)	p__Chloroflexi(100)	c__Anaerolineae(100)	o__Caldilineales(100)	f__Caldilineaceae(100)	unclassified(100)	unclassified(100)
Otu001946	20	k__Bacteria(100)	p__Chloroflexi(100)	c__S085(100)	unclassified(100)	unclassified(100)	unclassified(100)	unclassified(100)
Otu001947	18	k__Bacteria(100)	p__OP3(100)	c__PBS-25(100)	unclassified(100)	unclassified(100)	unclassified(100)	unclassified(100)
Otu001948	18	k__Bacteria(100)	p__WS3(100)	c__PRR-12(100)	o__Sediment-1(100)	f__PRR-10(100)	unclassified(100)	unclassified(100)
Otu001949	22	k__Bacteria(100)	p__Proteobacteria(100)	c__Deltaproteobacteria(100)	o__Syntrophobacterales(100)	f__Syntrophobacteraceae(100)	unclassified(100)	unclassified(100)
Otu001950	25	k__Bacteria(100)	p__Firmicutes(100)	c__Clostridia(100)	o__Clostridiales(100)	f__Mogibacteriaceae(100)	unclassified(100)	unclassified(100)
Otu001951	20	k__Bacteria(100)	p__Firmicutes(100)	c__Clostridia(100)	o__Clostridiales(100)	f__Lachnospiraceae(100)	g__Coprococcus(100)	unclassified(100)
Otu001952	21	k__Bacteria(100)	p__Firmicutes(100)	c__Clostridia(100)	o__Clostridiales(100)	f__Lachnospiraceae(100)	unclassified(100)	unclassified(100)
Otu001953	19	k__Bacteria(100)	p__Firmicutes(100)	c__Clostridia(100)	o__Clostridiales(100)	f__Veillonellaceae(100)	g__Veillonella(100)	s__dispar(64)
Otu001954	20	k__Bacteria(100)	p__Firmicutes(100)	c__Clostridia(100)	o__Clostridiales(100)	f__Peptococcaceae(100)	g__Desulfosporosinus(100)	s__meridiei(100)
Otu001955	25	k__Bacteria(100)	p__Chloroflexi(100)	c__Anaerolineae(100)	o__A31(100)	unclassified(100)	unclassified(100)	unclassified(100)
Otu001956	18	k__Bacteria(100)	p__Acidobacteria(100)	c__Acidobacteria-6(100)	o__iii1-15(100)	f__mb2424(100)	unclassified(100)	unclassified(100)
Otu001957	20	k__Bacteria(100)	p__OD1(100)	c__ABY1(100)	unclassified(100)	unclassified(100)	unclassified(100)	unclassified(100)
Otu001958	19	k__Bacteria(100)	p__OD1(100)	c__ABY1(100)	unclassified(100)	unclassified(100)	unclassified(100)	unclassified(100)
Otu001959	20	k__Bacteria(100)	p__OD1(100)	c__ABY1(100)	unclassified(100)	unclassified(100)	unclassified(100)	unclassified(100)
Otu001960	18	k__Bacteria(100)	p__OD1(100)	c__ABY1(100)	unclassified(100)	unclassified(100)	unclassified(100)	unclassified(100)
Otu001961	20	k__Bacteria(100)	p__OD1(100)	c__ABY1(100)	unclassified(100)	unclassified(100)	unclassified(100)	unclassified(100)
Otu001962	18	k__Bacteria(100)	p__Proteobacteria(100)	c__Gammaproteobacteria(100)	o__Alteromonadales(100)	f__Alteromonadaceae(100)	g__Cellvibrio(100)	unclassified(100)
Otu001963	19	k__Bacteria(100)	p__Firmicutes(100)	c__Bacilli(100)	o__Lactobacillales(100)	f__Enterococcaceae(100)	g__Enterococcus(100)	s__casseliflavus(53)
Otu001964	18	k__Bacteria(100)	p__Acidobacteria(100)	c__Acidobacteria-6(100)	o__iii1-15(100)	f__RB40(100)	unclassified(100)	unclassified(100)
Otu001965	31	k__Bacteria(100)	p__GN02(100)	c__GKS2-174(100)	unclassified(100)	unclassified(100)	unclassified(100)	unclassified(100)
Otu001966	18	k__Bacteria(100)	p__Acidobacteria(100)	c__Acidobacteria-6(100)	o__iii1-15(100)	unclassified(100)	unclassified(100)	unclassified(100)
Otu001967	19	k__Bacteria(100)	p__Acidobacteria(100)	c__Acidobacteria-6(100)	o__iii1-15(100)	unclassified(100)	unclassified(100)	unclassified(100)
Otu001968	20	k__Bacteria(100)	p__Armatimonadetes(100)	c__Chthonomonadetes(100)	o__Chthonomonadales(100)	f__Chthonomonadaceae(100)	g__Chthonomonas(100)	unclassified(100)
Otu001969	19	k__Bacteria(100)	p__Proteobacteria(100)	c__Betaproteobacteria(100)	unclassified(100)	unclassified(100)	unclassified(100)	unclassified(100)
Otu001970	17	k__Bacteria(100)	p__Proteobacteria(100)	c__Betaproteobacteria(100)	unclassified(100)	unclassified(100)	unclassified(100)	unclassified(100)
Otu001971	23	k__Bacteria(100)	p__Bacteroidetes(100)	c__Bacteroidia(100)	o__Bacteroidales(100)	f__Porphyromonadaceae(100)	g__Paludibacter(100)	unclassified(100)
Otu001972	17	k__Bacteria(100)	p__Bacteroidetes(100)	c__Bacteroidia(100)	o__Bacteroidales(100)	f__S24-7(100)	unclassified(100)	unclassified(100)
Otu001973	18	k__Bacteria(100)	p__TM6(100)	c__SJA-4(100)	unclassified(100)	unclassified(100)	unclassified(100)	unclassified(100)
Otu001974	20	k__Bacteria(100)	p__Planctomycetes(100)	c__Planctomycetia(100)	o__Planctomycetales(100)	f__Planctomycetaceae(100)	g__Planctomyces(100)	unclassified(100)
Otu001975	18	k__Bacteria(100)	p__Nitrospirae(100)	c__Nitrospira(100)	o__Nitrospirales(100)	f__Thermodesulfovibrionaceae(100)	unclassified(95)	unclassified(95)
Otu001976	17	k__Bacteria(100)	p__Verrucomicrobia(100)	c__Verrucomicrobiae(100)	o__Verrucomicrobiales(100)	f__Verrucomicrobiaceae(100)	g__Luteolibacter(100)	unclassified(100)
Otu001977	17	k__Bacteria(100)	p__Nitrospirae(100)	c__Nitrospira(100)	o__Nitrospirales(100)	f__Nitrospiraceae(100)	g__Nitrospira(100)	unclassified(100)
Otu001978	19	k__Bacteria(100)	p__Nitrospirae(100)	c__Nitrospira(100)	o__Nitrospirales(100)	f__FW(100)	g__4-29(100)	unclassified(100)
Otu001979	20	k__Bacteria(100)	p__Bacteroidetes(100)	c__Flavobacteriia(100)	o__Flavobacteriales(100)	f__Flavobacteriaceae(100)	g__Flavobacterium(100)	unclassified(100)
Otu001980	17	k__Bacteria(100)	p__Bacteroidetes(100)	c__Flavobacteriia(100)	o__Flavobacteriales(100)	f__Flavobacteriaceae(100)	g__Flavobacterium(100)	s__succinicans(100)
Otu001981	20	k__Bacteria(100)	p__Bacteroidetes(100)	unclassified(100)	unclassified(100)	unclassified(100)	unclassified(100)	unclassified(100)
Otu001982	17	k__Bacteria(100)	p__Planctomycetes(100)	c__Planctomycetia(100)	o__Planctomycetales(100)	f__Planctomycetaceae(100)	g__Planctomyces(100)	unclassified(100)
Otu001983	18	k__Bacteria(100)	p__Chlamydiae(100)	c__Chlamydiia(100)	o__Chlamydiales(100)	unclassified(100)	unclassified(100)	unclassified(100)
Otu001984	18	k__Bacteria(100)	p__Chlamydiae(100)	c__Chlamydiia(100)	o__Chlamydiales(100)	unclassified(100)	unclassified(100)	unclassified(100)
Otu001985	21	k__Bacteria(100)	p__Proteobacteria(100)	c__Gammaproteobacteria(100)	o__Xanthomonadales(100)	f__Xanthomonadaceae(100)	unclassified(100)	unclassified(100)
Otu001986	18	k__Bacteria(100)	p__Bacteroidetes(100)	c__Saprospirae(100)	o__Saprospirales(100)	f__Chitinophagaceae(100)	unclassified(100)	unclassified(100)
Otu001987	21	k__Bacteria(100)	p__Bacteroidetes(100)	c__Saprospirae(100)	o__Saprospirales(100)	f__Chitinophagaceae(100)	g__Chitinophaga(100)	unclassified(100)
Otu001988	18	k__Bacteria(100)	p__Bacteroidetes(100)	unclassified(100)	unclassified(100)	unclassified(100)	unclassified(100)	unclassified(100)
Otu001989	19	k__Bacteria(100)	p__Proteobacteria(100)	c__Gammaproteobacteria(100)	o__Xanthomonadales(100)	f__Xanthomonadaceae(100)	unclassified(58)	unclassified(58)
Otu001990	17	k__Bacteria(100)	p__Proteobacteria(100)	c__Gammaproteobacteria(100)	o__Pasteurellales(100)	f__Pasteurellaceae(100)	g__Aggregatibacter(100)	s__segnis(100)
Otu001991	23	k__Bacteria(100)	p__Proteobacteria(100)	c__Epsilonproteobacteria(100)	o__Campylobacterales(100)	f__Helicobacteraceae(100)	g__Sulfurimonas(100)	unclassified(100)
Otu001992	20	k__Bacteria(100)	p__Proteobacteria(100)	c__Alphaproteobacteria(100)	o__Rhizobiales(100)	f__Bradyrhizobiaceae(100)	g__Bosea(100)	s__genosp.(100)
Otu001993	18	k__Bacteria(100)	p__Proteobacteria(100)	c__Alphaproteobacteria(100)	o__Rhizobiales(100)	unclassified(89)	unclassified(89)	unclassified(89)
Otu001994	21	k__Bacteria(100)	p__GN04(100)	c__GN15(100)	unclassified(100)	unclassified(100)	unclassified(100)	unclassified(100)
Otu001995	17	k__Bacteria(100)	p__Proteobacteria(100)	c__Gammaproteobacteria(100)	unclassified(100)	unclassified(100)	unclassified(100)	unclassified(100)
Otu001996	20	k__Bacteria(100)	p__Proteobacteria(100)	c__Gammaproteobacteria(100)	unclassified(100)	unclassified(100)	unclassified(100)	unclassified(100)
Otu001997	22	k__Bacteria(100)	p__Proteobacteria(100)	c__Gammaproteobacteria(100)	unclassified(100)	unclassified(100)	unclassified(100)	unclassified(100)
Otu001998	17	k__Bacteria(100)	p__Proteobacteria(100)	c__Deltaproteobacteria(100)	o__Myxococcales(100)	f__Cystobacteraceae(100)	g__Cystobacter(100)	unclassified(100)
Otu001999	21	k__Bacteria(100)	p__Proteobacteria(100)	c__Deltaproteobacteria(100)	o__Myxococcales(100)	f__Cystobacteraceae(100)	g__Cystobacter(100)	unclassified(100)
[truncated: 29,657 more rows]
